# Supplementary material for: Spatial Distribution Patterns in the Very Rare and Species-Rich Picea chihuahuana Tree Community (Mexico)
Source: PLoS One. 2015 Oct 23;10(10):e0140442. doi: 10.1371/journal.pone.0140442 (PMC4619678; doi:10.1371/journal.pone.0140442)
Supplement: S1 Dataset — (XLS) [file pone.0140442.s001.xls]

## Sheet: Data set
PREDIO	ESPECIE	BHD	X	Y	Lat N	Lon W
La Tinaja	Pinus strobiformis	7	19.784	26.3976	27°57’27’’	107°46’13’’
La Tinaja	Picea chihuahuana	7.5	35.9129	27.5195	27°57’27’’	107°46’13’’
La Tinaja	Pinus strobiformis	7.5	37.2411	44.5899	27°57’27’’	107°46’13’’
La Tinaja	Pinus strobiformis	7.9	6.53864	27.2668	27°57’27’’	107°46’13’’
La Tinaja	Pinus strobiformis	8.7	5.31772	20.456	27°57’27’’	107°46’13’’
La Tinaja	Pinus strobiformis	8.9	10.6576	15.326	27°57’27’’	107°46’13’’
La Tinaja	Pinus durangensis	9	13.4834	10.7782	27°57’27’’	107°46’13’’
La Tinaja	Pinus strobiformis	9	41.477	18.0059	27°57’27’’	107°46’13’’
La Tinaja	Picea chihuahuana	9.5	22.3432	3.36249	27°57’27’’	107°46’13’’
La Tinaja	Pinus strobiformis	10	15.969	26.7554	27°57’27’’	107°46’13’’
La Tinaja	Pinus strobiformis	10	42.8656	21.5273	27°57’27’’	107°46’13’’
La Tinaja	Pinus strobiformis	10.5	46.3037	18.078	27°57’27’’	107°46’13’’
La Tinaja	Pinus strobiformis	11.5	16.2635	26.6982	27°57’27’’	107°46’13’’
La Tinaja	Pinus strobiformis	11.9	5.26742	33.7855	27°57’27’’	107°46’13’’
La Tinaja	Pinus strobiformis	12	46.2086	31.8911	27°57’27’’	107°46’13’’
La Tinaja	Pinus strobiformis	12	47.1171	9.51344	27°57’27’’	107°46’13’’
La Tinaja	Quercus sideroxyla	12.1	33.2066	3.62101	27°57’27’’	107°46’13’’
La Tinaja	Pinus strobiformis	12.3	41.1646	11.9101	27°57’27’’	107°46’13’’
La Tinaja	Prunus serotina	12.3	34.3775	2.90788	27°57’27’’	107°46’13’’
La Tinaja	Prunus serotina	12.5	34.3775	3.1	27°57’27’’	107°46’13’’
La Tinaja	Pinus strobiformis	12.9	20.5195	12.69	27°57’27’’	107°46’13’’
La Tinaja	Picea chihuahuana	13.8	49.6666	4.30224	27°57’27’’	107°46’13’’
La Tinaja	Pinus strobiformis	14	37.6639	16.776	27°57’27’’	107°46’13’’
La Tinaja	Pinus strobiformis	14	35.7346	12.2071	27°57’27’’	107°46’13’’
La Tinaja	Pinus strobiformis	14.2	12.0495	23.867	27°57’27’’	107°46’13’’
La Tinaja	Picea chihuahuana	14.3	20.7077	31.8692	27°57’27’’	107°46’13’’
La Tinaja	Pinus strobiformis	14.4	27.3152	10.3822	27°57’27’’	107°46’13’’
La Tinaja	Picea chihuahuana	14.6	19.6303	39.7532	27°57’27’’	107°46’13’’
La Tinaja	Pinus strobiformis	14.7	37.3485	0.764623	27°57’27’’	107°46’13’’
La Tinaja	Pinus strobiformis	15.3	26.3693	11.9718	27°57’27’’	107°46’13’’
La Tinaja	Pinus strobiformis	15.5	30.5352	28.5946	27°57’27’’	107°46’13’’
La Tinaja	Picea chihuahuana	16	18.4674	42.9481	27°57’27’’	107°46’13’’
La Tinaja	Picea chihuahuana	16.1	5.29124	37.799	27°57’27’’	107°46’13’’
La Tinaja	Pinus strobiformis	16.1	17.9079	19.459	27°57’27’’	107°46’13’’
La Tinaja	Pinus arizonica	16.4	19.3219	5.19801	27°57’27’’	107°46’13’’
La Tinaja	Picea chihuahuana	16.7	49.6666	4.1	27°57’27’’	107°46’13’’
La Tinaja	Pinus durangensis	17	46.8893	10.7849	27°57’27’’	107°46’13’’
La Tinaja	Pinus strobiformis	17.2	14.6063	24.637	27°57’27’’	107°46’13’’
La Tinaja	Pinus durangensis	17.4	21.96	20.6585	27°57’27’’	107°46’13’’
La Tinaja	Picea chihuahuana	17.8	19.4046	5.48639	27°57’27’’	107°46’13’’
La Tinaja	Pinus durangensis	18	44.2501	11.521	27°57’27’’	107°46’13’’
La Tinaja	Pinus strobiformis	19	27.3934	9.88837	27°57’27’’	107°46’13’’
La Tinaja	Pinus strobiformis	21.4	3.94937	38.6704	27°57’27’’	107°46’13’’
La Tinaja	Pinus strobiformis	22.5	4.06135	35.6688	27°57’27’’	107°46’13’’
La Tinaja	Pinus strobiformis	23	0	32.2335	27°57’27’’	107°46’13’’
La Tinaja	Pinus strobiformis	23	38.5437	28.1268	27°57’27’’	107°46’13’’
La Tinaja	Pinus strobiformis	24.5	36.7958	16.7405	27°57’27’’	107°46’13’’
La Tinaja	Picea chihuahuana	25	18.6603	2.89098	27°57’27’’	107°46’13’’
La Tinaja	Picea chihuahuana	26.2	17.3714	35.8947	27°57’27’’	107°46’13’’
La Tinaja	Quercus sideroxyla	26.2	7.60904	6.35048	27°57’27’’	107°46’13’’
La Tinaja	Picea chihuahuana	26.5	23.5212	3.85164	27°57’27’’	107°46’13’’
La Tinaja	Picea chihuahuana	34	23.2743	44.7247	27°57’27’’	107°46’13’’
La Tinaja	Picea chihuahuana	34.1	23.4926	32.7549	27°57’27’’	107°46’13’’
La Tinaja	Picea chihuahuana	36	21.7508	33.9271	27°57’27’’	107°46’13’’
La Tinaja	Pinus strobiformis	36.4	6.93888	6.29717	27°57’27’’	107°46’13’’
La Tinaja	Pinus strobiformis	36.4	13.7469	0	27°57’27’’	107°46’13’’
La Tinaja	Picea chihuahuana	37.6	14.735	33.6134	27°57’27’’	107°46’13’’
La Tinaja	Pinus arizonica	38	46.5228	0	27°57’27’’	107°46’13’’
La Tinaja	Picea chihuahuana	39.9	23.6262	32.0677	27°57’27’’	107°46’13’’
La Tinaja	Picea chihuahuana	41.5	44.6068	16.6774	27°57’27’’	107°46’13’’
La Tinaja	Picea chihuahuana	41.9	21.2841	26.7327	27°57’27’’	107°46’13’’
La Tinaja	Picea chihuahuana	42	24.0109	43.8741	27°57’27’’	107°46’13’’
La Tinaja	Pinus strobiformis	42	48.0375	4.25695	27°57’27’’	107°46’13’’
La Tinaja	Picea chihuahuana	42.7	20.3054	12.7701	27°57’27’’	107°46’13’’
La Tinaja	Picea chihuahuana	43	31.064	46.1478	27°57’27’’	107°46’13’’
La Tinaja	Picea chihuahuana	43	50	16.3399	27°57’27’’	107°46’13’’
La Tinaja	Picea chihuahuana	43.5	42.4794	8.70024	27°57’27’’	107°46’13’’
La Tinaja	Picea chihuahuana	44	29.1898	25.9673	27°57’27’’	107°46’13’’
La Tinaja	Picea chihuahuana	44.8	11.6328	39.3345	27°57’27’’	107°46’13’’
La Tinaja	Picea chihuahuana	45	48.9978	13.2955	27°57’27’’	107°46’13’’
La Tinaja	Picea chihuahuana	47.8	16.4956	42.4366	27°57’27’’	107°46’13’’
La Tinaja	Picea chihuahuana	50.4	6.23392	22.0277	27°57’27’’	107°46’13’’
La Tinaja	Picea chihuahuana	50.8	22.1122	18.5138	27°57’27’’	107°46’13’’
La Tinaja	Picea chihuahuana	52.2	0.913599	39.4726	27°57’27’’	107°46’13’’
La Tinaja	Picea chihuahuana	53.5	25.3381	32.5925	27°57’27’’	107°46’13’’
La Tinaja	Picea chihuahuana	59	31.6704	48.2625	27°57’27’’	107°46’13’’
El Ranchito	Populus tremuloides	7.2	18.2964	43.418	27°57’20’’	107°45’12’’
El Ranchito	Populus tremuloides	7.2	30.2671	39.4713	27°57’20’’	107°45’12’’
El Ranchito	Pinus strobiformis	7.6	38.115	10.4344	27°57’20’’	107°45’12’’
El Ranchito	Pinus strobiformis	7.9	23.0135	8.8215	27°57’20’’	107°45’12’’
El Ranchito	Pinus arizonica	8	31.3442	22.0417	27°57’20’’	107°45’12’’
El Ranchito	Pinus strobiformis	8	43.4849	17.9043	27°57’20’’	107°45’12’’
El Ranchito	Populus tremuloides	8.3	12.5192	20.7025	27°57’20’’	107°45’12’’
El Ranchito	Pinus arizonica	8.4	1.03202	22.4809	27°57’20’’	107°45’12’’
El Ranchito	Populus tremuloides	8.4	33	38.8564	27°57’20’’	107°45’12’’
El Ranchito	Populus tremuloides	8.5	11.7627	20.442	27°57’20’’	107°45’12’’
El Ranchito	Pinus strobiformis	8.7	47.8386	15.1	27°57’20’’	107°45’12’’
El Ranchito	Pinus strobiformis	9	41.0381	16.8282	27°57’20’’	107°45’12’’
El Ranchito	Pinus strobiformis	9	52.42	15.5585	27°57’20’’	107°45’12’’
El Ranchito	Populus tremuloides	9	28.9394	36.4408	27°57’20’’	107°45’12’’
El Ranchito	Picea chihuahuana	9.2	25.8027	47.986	27°57’20’’	107°45’12’’
El Ranchito	Pinus strobiformis	9.2	43.7168	8.72974	27°57’20’’	107°45’12’’
El Ranchito	Pinus strobiformis	9.3	11.5624	20.1091	27°57’20’’	107°45’12’’
El Ranchito	Pinus strobiformis	9.4	19.4686	7.97609	27°57’20’’	107°45’12’’
El Ranchito	Pinus strobiformis	9.5	40.6041	15.2495	27°57’20’’	107°45’12’’
El Ranchito	Populus tremuloides	9.5	0	27.8641	27°57’20’’	107°45’12’’
El Ranchito	Populus tremuloides	9.5	24.6022	17.4104	27°57’20’’	107°45’12’’
El Ranchito	Quercus crassifolia	9.5	17.3331	30.7774	27°57’20’’	107°45’12’’
El Ranchito	Pinus strobiformis	9.8	0.563182	45.5049	27°57’20’’	107°45’12’’
El Ranchito	Populus tremuloides	9.8	8.8222	25.8478	27°57’20’’	107°45’12’’
El Ranchito	Pinus arizonica	10	17.1361	30.5063	27°57’20’’	107°45’12’’
El Ranchito	Pinus strobiformis	10.2	0.343085	41.0124	27°57’20’’	107°45’12’’
El Ranchito	Populus tremuloides	10.6	11.4631	19.5307	27°57’20’’	107°45’12’’
El Ranchito	Pinus strobiformis	10.7	47.8386	15.5	27°57’20’’	107°45’12’’
El Ranchito	Pinus strobiformis	11.2	47.8386	14.8316	27°57’20’’	107°45’12’’
El Ranchito	Quercus crassifolia	11.2	17.1819	49.0617	27°57’20’’	107°45’12’’
El Ranchito	Pinus arizonica	11.6	18.5036	49.2447	27°57’20’’	107°45’12’’
El Ranchito	Pinus strobiformis	11.8	33.25	10.7106	27°57’20’’	107°45’12’’
El Ranchito	Quercus crassifolia	11.8	18.2943	45.6379	27°57’20’’	107°45’12’’
El Ranchito	Quercus crassifolia	12.4	30.8413	22.64	27°57’20’’	107°45’12’’
El Ranchito	Picea chihuahuana	12.8	25.8201	48.4857	27°57’20’’	107°45’12’’
El Ranchito	Prunus serotina	12.9	23.0725	14.0686	27°57’20’’	107°45’12’’
El Ranchito	Pinus strobiformis	13	28.8692	8.24083	27°57’20’’	107°45’12’’
El Ranchito	Pinus arizonica	13.2	6.5899	17.1854	27°57’20’’	107°45’12’’
El Ranchito	Pinus arizonica	13.7	3.61304	25.7468	27°57’20’’	107°45’12’’
El Ranchito	Pinus arizonica	13.7	28.0339	9.39213	27°57’20’’	107°45’12’’
El Ranchito	Pinus strobiformis	14.5	31.9165	6.9819	27°57’20’’	107°45’12’’
El Ranchito	Pinus strobiformis	15.1	47.7473	14.8723	27°57’20’’	107°45’12’’
El Ranchito	Populus tremuloides	16	20.2315	41.6298	27°57’20’’	107°45’12’’
El Ranchito	Pinus strobiformis	16.5	25.7817	2.61365	27°57’20’’	107°45’12’’
El Ranchito	Picea chihuahuana	16.6	44.9044	27.7974	27°57’20’’	107°45’12’’
El Ranchito	Pinus strobiformis	17.5	8.21365	11.4067	27°57’20’’	107°45’12’’
El Ranchito	Prunus serotina	17.6	7.60517	7.60517	27°57’20’’	107°45’12’’
El Ranchito	Pinus arizonica	17.8	5.028	12.9996	27°57’20’’	107°45’12’’
El Ranchito	Pinus arizonica	17.8	9.82593	36.4345	27°57’20’’	107°45’12’’
El Ranchito	Pinus strobiformis	17.8	33.9951	0.286084	27°57’20’’	107°45’12’’
El Ranchito	Prunus serotina	18.8	23.142	14.4626	27°57’20’’	107°45’12’’
El Ranchito	Pinus strobiformis	19.2	37.6428	11.908	27°57’20’’	107°45’12’’
El Ranchito	Picea chihuahuana	20	47.4974	20.218	27°57’20’’	107°45’12’’
El Ranchito	Pinus strobiformis	20.7	46.2161	7.81955	27°57’20’’	107°45’12’’
El Ranchito	Pinus arizonica	23	1.93734	1.11792	27°57’20’’	107°45’12’’
El Ranchito	Pinus arizonica	23	38.0325	18.6436	27°57’20’’	107°45’12’’
El Ranchito	Pinus arizonica	23.7	22.4813	12.0425	27°57’20’’	107°45’12’’
El Ranchito	Pinus arizonica	23.9	21.0145	34.3891	27°57’20’’	107°45’12’’
El Ranchito	Pinus arizonica	23.9	32.6974	43.1339	27°57’20’’	107°45’12’’
El Ranchito	Pinus strobiformis	27.9	36.2079	41.8055	27°57’20’’	107°45’12’’
El Ranchito	Pinus strobiformis	28.2	29.7015	45.3643	27°57’20’’	107°45’12’’
El Ranchito	Pinus strobiformis	28.5	32.5586	45.7672	27°57’20’’	107°45’12’’
El Ranchito	Pinus arizonica	29	6.94457	7.56407	27°57’20’’	107°45’12’’
El Ranchito	Pinus arizonica	29	36.6843	19.3012	27°57’20’’	107°45’12’’
El Ranchito	Pinus arizonica	30.4	4.05621	48.2604	27°57’20’’	107°45’12’’
El Ranchito	Picea chihuahuana	31	48.7855	25.8306	27°57’20’’	107°45’12’’
El Ranchito	Pinus arizonica	34.8	39.4561	20.3029	27°57’20’’	107°45’12’’
El Ranchito	Pinus arizonica	35.3	3.25326	49.1522	27°57’20’’	107°45’12’’
El Ranchito	Populus tremuloides	35.7	31.6352	43.23	27°57’20’’	107°45’12’’
El Ranchito	Picea chihuahuana	36.6	47.083	28.1036	27°57’20’’	107°45’12’’
El Ranchito	Pinus arizonica	36.6	11.3464	33.5317	27°57’20’’	107°45’12’’
El Ranchito	Pinus strobiformis	37.8	16.5946	16.296	27°57’20’’	107°45’12’’
El Ranchito	Picea chihuahuana	38	48.1435	23.3816	27°57’20’’	107°45’12’’
El Ranchito	Pinus arizonica	39	20.3647	32.7145	27°57’20’’	107°45’12’’
El Ranchito	Pinus strobiformis	39	8.21365	11.1	27°57’20’’	107°45’12’’
El Ranchito	Pinus arizonica	42.7	11.3398	36.8747	27°57’20’’	107°45’12’’
El Ranchito	Pinus arizonica	42.7	20.8148	8.21388	27°57’20’’	107°45’12’’
El Ranchito	Picea chihuahuana	43	47.6924	32.8136	27°57’20’’	107°45’12’’
El Ranchito	Pinus strobiformis	46.3	25.2077	13.1018	27°57’20’’	107°45’12’’
El Ranchito	Pinus arizonica	46.8	27.2045	34.5488	27°57’20’’	107°45’12’’
El Ranchito	Pinus arizonica	47.7	42.8096	11.5795	27°57’20’’	107°45’12’’
El Ranchito	Pinus strobiformis	53.4	22.6436	26.0988	27°57’20’’	107°45’12’’
El Ranchito	Pinus arizonica	53.6	13.8155	38.3292	27°57’20’’	107°45’12’’
El Ranchito	Picea chihuahuana	58.8	39.9794	24.215	27°57’20’’	107°45’12’’
El Ranchito	Picea chihuahuana	61	47.5425	36.486	27°57’20’’	107°45’12’’
El Ranchito	Picea chihuahuana	63.4	30.2798	24.5381	27°57’20’’	107°45’12’’
El Ranchito	Pinus arizonica	74.8	15.7557	29.3107	27°57’20’’	107°45’12’’
El Cuervo	Pinus durangensis	7	1.38833	37.0307	27°57’01’’	107°46’18’’
El Cuervo	Pinus strobiformis	7.2	39.1174	9.86098	27°57’01’’	107°46’18’’
El Cuervo	Picea chihuahuana	7.5	16.9059	6.82045	27°57’01’’	107°46’18’’
El Cuervo	Pinus strobiformis	7.9	40.0614	9.93863	27°57’01’’	107°46’18’’
El Cuervo	Pinus strobiformis	8	14.8293	38.4969	27°57’01’’	107°46’18’’
El Cuervo	Pinus strobiformis	8	16.0276	29.1839	27°57’01’’	107°46’18’’
El Cuervo	Pinus strobiformis	8.4	7.55565	13.6715	27°57’01’’	107°46’18’’
El Cuervo	Pinus strobiformis	8.8	36.4416	11.3644	27°57’01’’	107°46’18’’
El Cuervo	Pinus strobiformis	8.8	37.4166	20.2337	27°57’01’’	107°46’18’’
El Cuervo	Pinus strobiformis	8.9	38.7082	10.2998	27°57’01’’	107°46’18’’
El Cuervo	Picea chihuahuana	9.1	32.397	0.80549	27°57’01’’	107°46’18’’
El Cuervo	Pinus durangensis	9.2	33.7344	26.0725	27°57’01’’	107°46’18’’
El Cuervo	Pinus durangensis	9.4	42.3397	1.134	27°57’01’’	107°46’18’’
El Cuervo	Pinus strobiformis	9.5	3.78856	1.44231	27°57’01’’	107°46’18’’
El Cuervo	Pinus durangensis	9.6	36.1571	1.07347	27°57’01’’	107°46’18’’
El Cuervo	Picea chihuahuana	9.7	9.90819	29.3275	27°57’01’’	107°46’18’’
El Cuervo	Pinus strobiformis	9.9	32.0384	19.8863	27°57’01’’	107°46’18’’
El Cuervo	Picea chihuahuana	10.1	31.2387	24.1232	27°57’01’’	107°46’18’’
El Cuervo	Pinus durangensis	10.1	30.6013	0.738185	27°57’01’’	107°46’18’’
El Cuervo	Pinus strobiformis	11.2	38.2414	9.21948	27°57’01’’	107°46’18’’
El Cuervo	Pinus durangensis	11.3	30.8937	0	27°57’01’’	107°46’18’’
El Cuervo	Picea chihuahuana	11.7	11.0925	30.0619	27°57’01’’	107°46’18’’
El Cuervo	Pinus strobiformis	11.8	41.0215	15.75	27°57’01’’	107°46’18’’
El Cuervo	Pinus strobiformis	12.1	36.2936	14.0939	27°57’01’’	107°46’18’’
El Cuervo	Pinus strobiformis	12.2	33.4101	6.96448	27°57’01’’	107°46’18’’
El Cuervo	Pinus durangensis	12.3	37.3362	13.8924	27°57’01’’	107°46’18’’
El Cuervo	Picea chihuahuana	12.4	34.1986	24.8394	27°57’01’’	107°46’18’’
El Cuervo	Pinus strobiformis	12.4	23.0501	9.11926	27°57’01’’	107°46’18’’
El Cuervo	Pinus strobiformis	12.7	26.8649	11.7304	27°57’01’’	107°46’18’’
El Cuervo	Pinus strobiformis	13	1.98183	8.8825	27°57’01’’	107°46’18’’
El Cuervo	Pinus strobiformis	13	12.3768	21.1407	27°57’01’’	107°46’18’’
El Cuervo	Prunus serotina	13.5	48.3098	12.606	27°57’01’’	107°46’18’’
El Cuervo	Picea chihuahuana	13.7	27.6237	0.0375004	27°57’01’’	107°46’18’’
El Cuervo	Pinus strobiformis	14.5	40.5486	7.11338	27°57’01’’	107°46’18’’
El Cuervo	Pinus durangensis	14.6	30.4191	3.26538	27°57’01’’	107°46’18’’
El Cuervo	Pinus strobiformis	14.8	39.8613	12.5299	27°57’01’’	107°46’18’’
El Cuervo	Picea chihuahuana	18	29.9262	23.68	27°57’01’’	107°46’18’’
El Cuervo	Pinus strobiformis	18.2	33.6781	9.34431	27°57’01’’	107°46’18’’
El Cuervo	Pinus strobiformis	20.1	47.7762	21.799	27°57’01’’	107°46’18’’
El Cuervo	Pinus strobiformis	20.4	21.5346	0.342325	27°57’01’’	107°46’18’’
El Cuervo	Pinus arizonica	20.6	24.302	5.01218	27°57’01’’	107°46’18’’
El Cuervo	Pinus durangensis	20.6	34.2603	46.816	27°57’01’’	107°46’18’’
El Cuervo	Pinus strobiformis	20.6	39.5664	10.4336	27°57’01’’	107°46’18’’
El Cuervo	Picea chihuahuana	21.7	11.6977	36.9774	27°57’01’’	107°46’18’’
El Cuervo	Pinus arizonica	22.3	13.4041	3.19119	27°57’01’’	107°46’18’’
El Cuervo	Pinus durangensis	22.4	41.8607	5.60396	27°57’01’’	107°46’18’’
El Cuervo	Picea chihuahuana	22.9	10.5701	27.8049	27°57’01’’	107°46’18’’
El Cuervo	Picea chihuahuana	23.6	10.1773	29.5318	27°57’01’’	107°46’18’’
El Cuervo	Pinus strobiformis	24	21.799	2.22383	27°57’01’’	107°46’18’’
El Cuervo	Pinus durangensis	24.2	43.2213	0	27°57’01’’	107°46’18’’
El Cuervo	Pinus strobiformis	24.2	34.7288	33.1634	27°57’01’’	107°46’18’’
El Cuervo	Picea chihuahuana	24.3	27.9764	36.1081	27°57’01’’	107°46’18’’
El Cuervo	Picea chihuahuana	24.4	31.6544	34.8655	27°57’01’’	107°46’18’’
El Cuervo	Pinus strobiformis	24.5	12.6252	9.16098	27°57’01’’	107°46’18’’
El Cuervo	Pinus strobiformis	25.4	39.5187	33.0478	27°57’01’’	107°46’18’’
El Cuervo	Pinus strobiformis	25.6	27.352	8.26447	27°57’01’’	107°46’18’’
El Cuervo	Pinus arizonica	25.7	15.4737	30.5	27°57’01’’	107°46’18’’
El Cuervo	Pinus arizonica	26.4	11.7498	32.65	27°57’01’’	107°46’18’’
El Cuervo	Pinus durangensis	27	12.8555	19.3369	27°57’01’’	107°46’18’’
El Cuervo	Pinus strobiformis	27.1	40.5555	6.46172	27°57’01’’	107°46’18’’
El Cuervo	Picea chihuahuana	27.6	10.9546	37.6466	27°57’01’’	107°46’18’’
El Cuervo	Picea chihuahuana	29.6	11.1004	19.1	27°57’01’’	107°46’18’’
El Cuervo	Pinus durangensis	30.5	27.8883	1.47666	27°57’01’’	107°46’18’’
El Cuervo	Pinus durangensis	30.6	24.4591	9.50944	27°57’01’’	107°46’18’’
El Cuervo	Picea chihuahuana	31.9	6.33006	16.2941	27°57’01’’	107°46’18’’
El Cuervo	Picea chihuahuana	32.1	5.46587	41.3911	27°57’01’’	107°46’18’’
El Cuervo	Pinus arizonica	33.6	23.0222	22.8791	27°57’01’’	107°46’18’’
El Cuervo	Pinus durangensis	34.9	38.597	47.6292	27°57’01’’	107°46’18’’
El Cuervo	Pinus arizonica	35.1	20.7378	45.052	27°57’01’’	107°46’18’’
El Cuervo	Picea chihuahuana	36.5	35.4893	35.862	27°57’01’’	107°46’18’’
El Cuervo	Pinus durangensis	36.6	40.5035	17.1006	27°57’01’’	107°46’18’’
El Cuervo	Pinus strobiformis	37.3	42.9943	48.8792	27°57’01’’	107°46’18’’
El Cuervo	Picea chihuahuana	37.5	38.5841	21.6131	27°57’01’’	107°46’18’’
El Cuervo	Picea chihuahuana	43.1	2.72614	47.2739	27°57’01’’	107°46’18’’
El Cuervo	Pinus durangensis	43.15	33.9069	36.8198	27°57’01’’	107°46’18’’
El Cuervo	Pinus arizonica	44.6	13.007	17.2117	27°57’01’’	107°46’18’’
El Cuervo	Pinus arizonica	45	3.67638	20.4675	27°57’01’’	107°46’18’’
El Cuervo	Pinus strobiformis	52.4	48.2015	35.819	27°57’01’’	107°46’18’’
El Cuervo	Pinus durangensis	52.9	2.77523	10.5671	27°57’01’’	107°46’18’’
El Cuervo	Picea chihuahuana	57.3	15.7942	43.8747	27°57’01’’	107°46’18’’
El Cuervo	Picea chihuahuana	66.2	29.9959	33.3145	27°57’01’’	107°46’18’’
El Cuervo	Pinus durangensis	68.8	43.0314	13.2903	27°57’01’’	107°46’18’’
Talayote	Pinus durangensis	7.5	25.8376	48.9854	27°55’03’’	107°49’01’’
Talayote	Picea chihuahuana	8	28.2328	20.5504	27°55’03’’	107°49’01’’
Talayote	Pseudotsuga menziesii	8	21.2666	46.1734	27°55’03’’	107°49’01’’
Talayote	Picea chihuahuana	8.5	24.7452	39.5978	27°55’03’’	107°49’01’’
Talayote	Pinus strobiformis	9	24.0234	11.0341	27°55’03’’	107°49’01’’
Talayote	Pseudotsuga menziesii	9	26.2134	45.3639	27°55’03’’	107°49’01’’
Talayote	Picea chihuahuana	9.5	26.4206	41.238	27°55’03’’	107°49’01’’
Talayote	Pinus arizonica	11	28.7215	27.7038	27°55’03’’	107°49’01’’
Talayote	Picea chihuahuana	11.5	29.8034	27.2399	27°55’03’’	107°49’01’’
Talayote	Prunus serotina	11.5	49.313	49.9	27°55’03’’	107°49’01’’
Talayote	Pseudotsuga menziesii	11.5	18.7491	43.154	27°55’03’’	107°49’01’’
Talayote	Pinus arizonica	12	21.621	46.3341	27°55’03’’	107°49’01’’
Talayote	Pinus strobiformis	12	25.3595	35.2937	27°55’03’’	107°49’01’’
Talayote	Pinus strobiformis	13	3.24434	43.2552	27°55’03’’	107°49’01’’
Talayote	Prunus serotina	13	49.313	50	27°55’03’’	107°49’01’’
Talayote	Picea chihuahuana	13.8	28.9392	25.6946	27°55’03’’	107°49’01’’
Talayote	Picea chihuahuana	15	22.6845	43.8584	27°55’03’’	107°49’01’’
Talayote	Quercus sideroxyla	15	29.1027	15.3347	27°55’03’’	107°49’01’’
Talayote	Picea chihuahuana	16	26.0938	45.8714	27°55’03’’	107°49’01’’
Talayote	Pinus arizonica	16	7.84194	7.23231	27°55’03’’	107°49’01’’
Talayote	Pseudotsuga menziesii	16	44.0152	7.26804	27°55’03’’	107°49’01’’
Talayote	Picea chihuahuana	17	22.3868	49.863	27°55’03’’	107°49’01’’
Talayote	Prunus serotina	17	23.1349	3.68143	27°55’03’’	107°49’01’’
Talayote	Prunus serotina	17.5	49.313	49.9	27°55’03’’	107°49’01’’
Talayote	Picea chihuahuana	21	22.951	13.3793	27°55’03’’	107°49’01’’
Talayote	Picea chihuahuana	23	44.413	19.0649	27°55’03’’	107°49’01’’
Talayote	Picea chihuahuana	26	24.5555	19.9194	27°55’03’’	107°49’01’’
Talayote	Picea chihuahuana	27	12.6274	36.9481	27°55’03’’	107°49’01’’
Talayote	Pseudotsuga menziesii	28	33.4505	9.10694	27°55’03’’	107°49’01’’
Talayote	Pseudotsuga menziesii	28.5	48.9331	14.841	27°55’03’’	107°49’01’’
Talayote	Picea chihuahuana	31	14.9746	35.7509	27°55’03’’	107°49’01’’
Talayote	Pseudotsuga menziesii	32	10.1204	25.7798	27°55’03’’	107°49’01’’
Talayote	Picea chihuahuana	35	11.4554	7.66376	27°55’03’’	107°49’01’’
Talayote	Pseudotsuga menziesii	35	2.57947	28.5511	27°55’03’’	107°49’01’’
Talayote	Pseudotsuga menziesii	35	5.69564	34.0018	27°55’03’’	107°49’01’’
Talayote	Pseudotsuga menziesii	35	17.8	37.4708	27°55’03’’	107°49’01’’
Talayote	Picea chihuahuana	36	1.08076	8.25157	27°55’03’’	107°49’01’’
Talayote	Picea chihuahuana	36	25.4955	34.9877	27°55’03’’	107°49’01’’
Talayote	Picea chihuahuana	36	38.2926	20.936	27°55’03’’	107°49’01’’
Talayote	Pseudotsuga menziesii	36	46.5398	15.8569	27°55’03’’	107°49’01’’
Talayote	Picea chihuahuana	37	23.4024	15.9398	27°55’03’’	107°49’01’’
Talayote	Pinus strobiformis	37	28.2742	17.646	27°55’03’’	107°49’01’’
Talayote	Pseudotsuga menziesii	38	18.7576	19.3793	27°55’03’’	107°49’01’’
Talayote	Picea chihuahuana	38.5	1.436	35.9881	27°55’03’’	107°49’01’’
Talayote	Picea chihuahuana	41	33.9609	49.6199	27°55’03’’	107°49’01’’
Talayote	Picea chihuahuana	42	43.2	6.1533	27°55’03’’	107°49’01’’
Talayote	Pinus arizonica	44	18.5538	43.7213	27°55’03’’	107°49’01’’
Talayote	Picea chihuahuana	45	48.085	50	27°55’03’’	107°49’01’’
Talayote	Picea chihuahuana	47	19.0146	25.4185	27°55’03’’	107°49’01’’
Talayote	Picea chihuahuana	47	32.6193	7.05016	27°55’03’’	107°49’01’’
Talayote	Picea chihuahuana	48	8.35356	10.0115	27°55’03’’	107°49’01’’
Talayote	Pinus arizonica	48	8.07178	48.2997	27°55’03’’	107°49’01’’
Talayote	Pseudotsuga menziesii	48	28.5251	5.0084	27°55’03’’	107°49’01’’
Talayote	Pseudotsuga menziesii	48.5	19.1515	8.93126	27°55’03’’	107°49’01’’
Talayote	Picea chihuahuana	51	14.8114	33.8568	27°55’03’’	107°49’01’’
Talayote	Picea chihuahuana	53	39.7816	49.6007	27°55’03’’	107°49’01’’
Talayote	Pseudotsuga menziesii	57	24.2838	27.0801	27°55’03’’	107°49’01’’
Talayote	Picea chihuahuana	60	2.74972	13.1693	27°55’03’’	107°49’01’’
Las Trojas	Populus tremuloides	7	6.64026	35.6	27°54’27’’	107°45’17’’
Las Trojas	Pinus strobiformis	7	33.8756	37.2162	27°54’27’’	107°45’17’’
Las Trojas	Populus tremuloides	7	13.8187	42.8938	27°54’27’’	107°45’17’’
Las Trojas	Populus tremuloides	7	42.0915	2.31875	27°54’27’’	107°45’17’’
Las Trojas	Populus tremuloides	7.1	8.77428	31.5556	27°54’27’’	107°45’17’’
Las Trojas	Populus tremuloides	7.7	14.6999	36.8489	27°54’27’’	107°45’17’’
Las Trojas	Pinus strobiformis	7.8	14.0083	11.9006	27°54’27’’	107°45’17’’
Las Trojas	Populus tremuloides	7.8	7.11216	38.9755	27°54’27’’	107°45’17’’
Las Trojas	Populus tremuloides	7.8	35.0214	9.56846	27°54’27’’	107°45’17’’
Las Trojas	Quercus sideroxyla	7.8	25	0.9	27°54’27’’	107°45’17’’
Las Trojas	Populus tremuloides	7.9	20.9146	14.3572	27°54’27’’	107°45’17’’
Las Trojas	Picea chihuahuana	8	49.4019	38.5262	27°54’27’’	107°45’17’’
Las Trojas	Populus tremuloides	8	40.9218	5.33821	27°54’27’’	107°45’17’’
Las Trojas	Quercus sideroxyla	8	25	1.1	27°54’27’’	107°45’17’’
Las Trojas	Pinus strobiformis	8.2	9.5348	12.4765	27°54’27’’	107°45’17’’
Las Trojas	Quercus sideroxyla	8.2	46.1425	46.1425	27°54’27’’	107°45’17’’
Las Trojas	Populus tremuloides	8.3	22.818	15.5486	27°54’27’’	107°45’17’’
Las Trojas	Populus tremuloides	8.5	21.0668	14.1935	27°54’27’’	107°45’17’’
Las Trojas	Pinus strobiformis	8.7	14.5	7.1	27°54’27’’	107°45’17’’
Las Trojas	Pinus strobiformis	8.7	10.6206	10.1097	27°54’27’’	107°45’17’’
Las Trojas	Pinus strobiformis	8.7	14.5	6.81347	27°54’27’’	107°45’17’’
Las Trojas	Pinus strobiformis	8.8	30.3038	11.183	27°54’27’’	107°45’17’’
Las Trojas	Populus tremuloides	8.8	26.3722	19.0563	27°54’27’’	107°45’17’’
Las Trojas	Populus tremuloides	9	7.02412	33.7674	27°54’27’’	107°45’17’’
Las Trojas	Pinus strobiformis	9.4	20.9945	11.8986	27°54’27’’	107°45’17’’
Las Trojas	Pinus strobiformis	9.8	3.93378	42.6767	27°54’27’’	107°45’17’’
Las Trojas	Pinus strobiformis	10	28.653	39.6515	27°54’27’’	107°45’17’’
Las Trojas	Populus tremuloides	10	12.9285	38.8867	27°54’27’’	107°45’17’’
Las Trojas	Populus tremuloides	10	26.0533	40.0632	27°54’27’’	107°45’17’’
Las Trojas	Populus tremuloides	10	28.774	40.1366	27°54’27’’	107°45’17’’
Las Trojas	Quercus crassifolia	10	45.5548	16.1	27°54’27’’	107°45’17’’
Las Trojas	Picea chihuahuana	10.3	13.6625	15.4867	27°54’27’’	107°45’17’’
Las Trojas	Populus tremuloides	10.5	25.691	44.7879	27°54’27’’	107°45’17’’
Las Trojas	Prunus serotina	10.5	45.5548	15.8484	27°54’27’’	107°45’17’’
Las Trojas	Populus tremuloides	10.8	26.4555	41.6365	27°54’27’’	107°45’17’’
Las Trojas	Quercus crassifolia	11.8	45.5548	15.8484	27°54’27’’	107°45’17’’
Las Trojas	Populus tremuloides	11.9	35.9593	2.53015	27°54’27’’	107°45’17’’
Las Trojas	Populus tremuloides	12	25.5409	40.4906	27°54’27’’	107°45’17’’
Las Trojas	Quercus crassifolia	12	17.0483	12.7554	27°54’27’’	107°45’17’’
Las Trojas	Populus tremuloides	12.6	18.1293	47.4732	27°54’27’’	107°45’17’’
Las Trojas	Populus tremuloides	13	26.5688	42.9315	27°54’27’’	107°45’17’’
Las Trojas	Populus tremuloides	13	30.8389	31.7169	27°54’27’’	107°45’17’’
Las Trojas	Quercus crassifolia	13.4	45.3919	15.4911	27°54’27’’	107°45’17’’
Las Trojas	Populus tremuloides	13.5	27.6907	41.9882	27°54’27’’	107°45’17’’
Las Trojas	Populus tremuloides	13.5	29.1483	25.657	27°54’27’’	107°45’17’’
Las Trojas	Pinus strobiformis	13.6	17.9534	22.153	27°54’27’’	107°45’17’’
Las Trojas	Populus tremuloides	13.8	12.6565	41.9894	27°54’27’’	107°45’17’’
Las Trojas	Pinus durangensis	14	35.1972	31.8781	27°54’27’’	107°45’17’’
Las Trojas	Pinus strobiformis	14	1.89991	8.82514	27°54’27’’	107°45’17’’
Las Trojas	Quercus crassifolia	14	21.0497	6.4152	27°54’27’’	107°45’17’’
Las Trojas	Quercus crassifolia	14	47.2045	14.6459	27°54’27’’	107°45’17’’
Las Trojas	Pinus strobiformis	14.3	9.39033	40.0741	27°54’27’’	107°45’17’’
Las Trojas	Populus tremuloides	14.4	43.2776	5.39972	27°54’27’’	107°45’17’’
Las Trojas	Pinus strobiformis	15	32.2812	30.2901	27°54’27’’	107°45’17’’
Las Trojas	Populus tremuloides	15	25.9696	38.8661	27°54’27’’	107°45’17’’
Las Trojas	Pinus strobiformis	15.2	21.155	26.1025	27°54’27’’	107°45’17’’
Las Trojas	Populus tremuloides	15.7	11.4067	41.7864	27°54’27’’	107°45’17’’
Las Trojas	Picea chihuahuana	16	26.0153	5.62659	27°54’27’’	107°45’17’’
Las Trojas	Picea chihuahuana	16	40.5303	31.9145	27°54’27’’	107°45’17’’
Las Trojas	Populus tremuloides	16	19.4251	40.317	27°54’27’’	107°45’17’’
Las Trojas	Pinus durangensis	17.5	19.144	24.281	27°54’27’’	107°45’17’’
Las Trojas	Picea chihuahuana	18.2	21.5428	3.17209	27°54’27’’	107°45’17’’
Las Trojas	Pinus strobiformis	18.35	1.89991	8.9	27°54’27’’	107°45’17’’
Las Trojas	Pinus arizonica	19	31.8905	24.6389	27°54’27’’	107°45’17’’
Las Trojas	Populus tremuloides	19.6	23.039	47.4144	27°54’27’’	107°45’17’’
Las Trojas	Picea chihuahuana	21	48.1859	24.1903	27°54’27’’	107°45’17’’
Las Trojas	Quercus crassifolia	21	28.3379	23.6514	27°54’27’’	107°45’17’’
Las Trojas	Populus tremuloides	21.8	31.5839	24.5396	27°54’27’’	107°45’17’’
Las Trojas	Pinus strobiformis	23.6	26.2803	24.7743	27°54’27’’	107°45’17’’
Las Trojas	Pinus strobiformis	24	34.7959	28.1829	27°54’27’’	107°45’17’’
Las Trojas	Picea chihuahuana	24.35	14.7134	15.0664	27°54’27’’	107°45’17’’
Las Trojas	Picea chihuahuana	24.4	16.8088	17.3616	27°54’27’’	107°45’17’’
Las Trojas	Pinus strobiformis	26.4	17.1189	21.8158	27°54’27’’	107°45’17’’
Las Trojas	Pinus durangensis	27.5	15.5777	10.491	27°54’27’’	107°45’17’’
Las Trojas	Quercus sideroxyla	28	48.2649	37.8959	27°54’27’’	107°45’17’’
Las Trojas	Pinus strobiformis	29.2	1.89991	9.3	27°54’27’’	107°45’17’’
Las Trojas	Picea chihuahuana	29.3	3.07132	19.5326	27°54’27’’	107°45’17’’
Las Trojas	Picea chihuahuana	36	31.1191	46.34	27°54’27’’	107°45’17’’
Las Trojas	Picea chihuahuana	36.8	16.9	10.9704	27°54’27’’	107°45’17’’
Las Trojas	Pinus durangensis	37.7	30.1301	14.9316	27°54’27’’	107°45’17’’
Las Trojas	Pinus strobiformis	38.5	9.26012	26.3771	27°54’27’’	107°45’17’’
Las Trojas	Pinus arizonica	41	31.6446	14.7682	27°54’27’’	107°45’17’’
Las Trojas	Pinus durangensis	42	29.8084	49.737	27°54’27’’	107°45’17’’
Las Trojas	Picea chihuahuana	43	36.3894	37.2136	27°54’27’’	107°45’17’’
Las Trojas	Pinus arizonica	44.6	39.264	12.6005	27°54’27’’	107°45’17’’
Las Trojas	Pinus strobiformis	46.4	20.1034	33.8337	27°54’27’’	107°45’17’’
Las Trojas	Pinus strobiformis	50.1	8.19715	45.7498	27°54’27’’	107°45’17’’
Las Trojas	Pinus arizonica	53	39.7271	29.5025	27°54’27’’	107°45’17’’
Las Trojas	Populus tremuloides	80	48.0363	38.3	27°54’27’’	107°45’17’’
El Venado	Pinus strobiformis	7	44.0942	41.5983	27°45’41’’	107°41’33’’
El Venado	Picea chihuahuana	7	12.6753	27.6197	27°45’41’’	107°41’33’’
El Venado	Pinus strobiformis	7.9	6.42956	37.5259	27°45’41’’	107°41’33’’
El Venado	Quercus crassifolia	8.2	46.4048	0	27°45’41’’	107°41’33’’
El Venado	Picea chihuahuana	8.3	8.58506	13.928	27°45’41’’	107°41’33’’
El Venado	Prunus serotina	8.7	28.3903	13.1765	27°45’41’’	107°41’33’’
El Venado	Picea chihuahuana	9.6	2.50965	5.44944	27°45’41’’	107°41’33’’
El Venado	Quercus crassifolia	9.6	25.7154	45.4875	27°45’41’’	107°41’33’’
El Venado	Quercus crassifolia	9.7	28.5669	13.3331	27°45’41’’	107°41’33’’
El Venado	Pinus strobiformis	10.7	32.5499	28.6823	27°45’41’’	107°41’33’’
El Venado	Pinus strobiformis	12.2	13.0737	46.5156	27°45’41’’	107°41’33’’
El Venado	Pinus strobiformis	12.3	7.53468	20.6454	27°45’41’’	107°41’33’’
El Venado	Pinus strobiformis	13.3	20.5452	20.5452	27°45’41’’	107°41’33’’
El Venado	Picea chihuahuana	13.4	4.00949	17.7724	27°45’41’’	107°41’33’’
El Venado	Picea chihuahuana	13.5	38.089	46.1	27°45’41’’	107°41’33’’
El Venado	Pinus durangensis	13.6	32.65	11.7498	27°45’41’’	107°41’33’’
El Venado	Quercus crassifolia	13.7	31.9461	11.3676	27°45’41’’	107°41’33’’
El Venado	Picea chihuahuana	14.4	43.1266	46.6025	27°45’41’’	107°41’33’’
El Venado	Quercus sideroxyla	14.5	14.728	26.6269	27°45’41’’	107°41’33’’
El Venado	Picea chihuahuana	15.2	25.8034	27.4727	27°45’41’’	107°41’33’’
El Venado	Pinus arizonica	16.5	15.5627	20.3971	27°45’41’’	107°41’33’’
El Venado	Pinus durangensis	16.9	13.4069	14.5616	27°45’41’’	107°41’33’’
El Venado	Pinus strobiformis	17.02	17.9466	15.2918	27°45’41’’	107°41’33’’
El Venado	Picea chihuahuana	17.2	38.089	45.9468	27°45’41’’	107°41’33’’
El Venado	Picea chihuahuana	18.2	49.3593	19.3762	27°45’41’’	107°41’33’’
El Venado	Picea chihuahuana	18.4	4.86701	15.1805	27°45’41’’	107°41’33’’
El Venado	Pinus strobiformis	18.6	34.9645	0.336909	27°45’41’’	107°41’33’’
El Venado	Pinus arizonica	20.1	36.8558	9.26688	27°45’41’’	107°41’33’’
El Venado	Quercus sideroxyla	20.2	28.4867	9.89726	27°45’41’’	107°41’33’’
El Venado	Pinus strobiformis	20.6	36.6607	1.09208	27°45’41’’	107°41’33’’
El Venado	Quercus crassifolia	20.8	28.4792	13.62	27°45’41’’	107°41’33’’
El Venado	Quercus crassifolia	20.8	35.5801	10.4377	27°45’41’’	107°41’33’’
El Venado	Picea chihuahuana	21.05	13.1793	9.87019	27°45’41’’	107°41’33’’
El Venado	Picea chihuahuana	21.4	43.4011	45.4365	27°45’41’’	107°41’33’’
El Venado	Pinus arizonica	22.6	44.0884	25.6666	27°45’41’’	107°41’33’’
El Venado	Pinus durangensis	24.8	29.0844	25.3573	27°45’41’’	107°41’33’’
El Venado	Quercus sideroxyla	25.6	24.135	12.6302	27°45’41’’	107°41’33’’
El Venado	Pinus durangensis	26.9	34.4633	38.0252	27°45’41’’	107°41’33’’
El Venado	Pinus durangensis	27.1	8.67319	5.54247	27°45’41’’	107°41’33’’
El Venado	Pinus leiophylla	27.3	47.282	0.253277	27°45’41’’	107°41’33’’
El Venado	Pinus durangensis	27.7	40.1541	47.4669	27°45’41’’	107°41’33’’
El Venado	Pinus strobiformis	28.1	7.64168	40.0894	27°45’41’’	107°41’33’’
El Venado	Pinus arizonica	31.7	39.8753	28.9858	27°45’41’’	107°41’33’’
El Venado	Picea chihuahuana	34.3	12.0071	48.4398	27°45’41’’	107°41’33’’
El Venado	Pinus strobiformis	34.4	20.6017	17.9612	27°45’41’’	107°41’33’’
El Venado	Pinus durangensis	34.5	21.8917	42.6281	27°45’41’’	107°41’33’’
El Venado	Pinus arizonica	35	3.71399	11.699	27°45’41’’	107°41’33’’
El Venado	Picea chihuahuana	35.9	12.488	14.8679	27°45’41’’	107°41’33’’
El Venado	Picea chihuahuana	36.6	3.46662	0	27°45’41’’	107°41’33’’
El Venado	Pinus arizonica	36.9	4.95709	14.343	27°45’41’’	107°41’33’’
El Venado	Pinus durangensis	37.5	34.6312	41.029	27°45’41’’	107°41’33’’
El Venado	Picea chihuahuana	37.8	18.495	47.6858	27°45’41’’	107°41’33’’
El Venado	Picea chihuahuana	38.3	32.7563	1.12848	27°45’41’’	107°41’33’’
El Venado	Pinus arizonica	38.7	23.15	21.7957	27°45’41’’	107°41’33’’
El Venado	Pinus arizonica	39.8	20.4441	30.8313	27°45’41’’	107°41’33’’
El Venado	Picea chihuahuana	42.8	13.2163	47.162	27°45’41’’	107°41’33’’
El Venado	Picea chihuahuana	44.6	19.6657	32.6181	27°45’41’’	107°41’33’’
El Venado	Picea chihuahuana	44.7	41.4429	34.1144	27°45’41’’	107°41’33’’
El Venado	Picea chihuahuana	44.9	13.4446	35.7756	27°45’41’’	107°41’33’’
El Venado	Picea chihuahuana	47	4.77643	8.03041	27°45’41’’	107°41’33’’
El Venado	Picea chihuahuana	48.7	25.6282	42.989	27°45’41’’	107°41’33’’
El Venado	Picea chihuahuana	49.8	28.8762	28.6146	27°45’41’’	107°41’33’’
El Venado	Picea chihuahuana	57.8	10.8195	25.7432	27°45’41’’	107°41’33’’
El Venado	Picea chihuahuana	66.7	47.2952	35.3964	27°45’41’’	107°41’33’’
El Venado	Picea chihuahuana	67	45.83	6.89277	27°45’41’’	107°41’33’’
La Quebrada	Pinus strobiformis	7	7.63076	3.55077	26°28’13’’	106°21’51’’
La Quebrada	Pinus strobiformis	7	38.1635	19.947	26°28’13’’	106°21’51’’
La Quebrada	Pinus strobiformis	7	20.6212	7.43765	26°28’13’’	106°21’51’’
La Quebrada	Pinus strobiformis	7.4	39.4766	21.9229	26°28’13’’	106°21’51’’
La Quebrada	Picea chihuahuana	7.7	7.41968	14.85	26°28’13’’	106°21’51’’
La Quebrada	Pinus strobiformis	8	45.7715	26.0886	26°28’13’’	106°21’51’’
La Quebrada	Pinus strobiformis	8.1	7.79477	26.8083	26°28’13’’	106°21’51’’
La Quebrada	Picea chihuahuana	8.5	8.33425	12.8916	26°28’13’’	106°21’51’’
La Quebrada	Pinus strobiformis	8.6	37.4343	14.9309	26°28’13’’	106°21’51’’
La Quebrada	Pinus strobiformis	9	31.7741	24.4073	26°28’13’’	106°21’51’’
La Quebrada	Picea chihuahuana	9.3	26.2986	10.1567	26°28’13’’	106°21’51’’
La Quebrada	Pinus strobiformis	9.3	23.149	11.8294	26°28’13’’	106°21’51’’
La Quebrada	Pinus strobiformis	9.8	6.17685	4.81464	26°28’13’’	106°21’51’’
La Quebrada	Pinus strobiformis	10	5.61693	1.0639	26°28’13’’	106°21’51’’
La Quebrada	Pinus strobiformis	10	42.5748	49.1896	26°28’13’’	106°21’51’’
La Quebrada	Quercus sideroxyla	10.1	15.6601	4.9706	26°28’13’’	106°21’51’’
La Quebrada	Pinus strobiformis	10.2	2.7781	42.3617	26°28’13’’	106°21’51’’
La Quebrada	Quercus crassifolia	10.2	45.9968	24.6335	26°28’13’’	106°21’51’’
La Quebrada	Picea chihuahuana	10.3	32.0369	11.1894	26°28’13’’	106°21’51’’
La Quebrada	Pinus strobiformis	10.8	3.67477	33.616	26°28’13’’	106°21’51’’
La Quebrada	Picea chihuahuana	11	29.1517	38.5795	26°28’13’’	106°21’51’’
La Quebrada	Pinus strobiformis	11.1	45.5742	19.4872	26°28’13’’	106°21’51’’
La Quebrada	Pinus strobiformis	11.6	24.3024	15.0244	26°28’13’’	106°21’51’’
La Quebrada	Pinus strobiformis	11.8	33.3436	11.1139	26°28’13’’	106°21’51’’
La Quebrada	Picea chihuahuana	12.1	28.2122	9.88762	26°28’13’’	106°21’51’’
La Quebrada	Pinus strobiformis	12.2	46.5704	26.1305	26°28’13’’	106°21’51’’
La Quebrada	Pinus strobiformis	12.4	33.2806	14.4013	26°28’13’’	106°21’51’’
La Quebrada	Quercus crassifolia	12.4	25	31.2	26°28’13’’	106°21’51’’
La Quebrada	Pinus strobiformis	12.6	23.9327	9.73727	26°28’13’’	106°21’51’’
La Quebrada	Picea chihuahuana	12.7	9.63738	6.69154	26°28’13’’	106°21’51’’
La Quebrada	Quercus crassifolia	12.8	34.6469	23.9861	26°28’13’’	106°21’51’’
La Quebrada	Pinus strobiformis	13.8	26.9392	21.5015	26°28’13’’	106°21’51’’
La Quebrada	Pinus strobiformis	14	27.5747	7.1	26°28’13’’	106°21’51’’
La Quebrada	Pinus strobiformis	14.2	38.7686	0.1608	26°28’13’’	106°21’51’’
La Quebrada	Pinus strobiformis	14.5	31.6351	10.771	26°28’13’’	106°21’51’’
La Quebrada	Pinus strobiformis	14.8	31.6913	17.5686	26°28’13’’	106°21’51’’
La Quebrada	Pinus strobiformis	14.9	40.317	19.4251	26°28’13’’	106°21’51’’
La Quebrada	Pinus strobiformis	15	23.1872	45.7208	26°28’13’’	106°21’51’’
La Quebrada	Quercus crassifolia	15.2	9.07563	38.8428	26°28’13’’	106°21’51’’
La Quebrada	Pinus strobiformis	15.3	42.4043	19.345	26°28’13’’	106°21’51’’
La Quebrada	Picea chihuahuana	15.8	47.5061	18.9695	26°28’13’’	106°21’51’’
La Quebrada	Pinus strobiformis	16.2	33.5386	22.8711	26°28’13’’	106°21’51’’
La Quebrada	Pinus strobiformis	16.2	22.3605	10.0309	26°28’13’’	106°21’51’’
La Quebrada	Quercus crassifolia	16.3	5.02504	16.5211	26°28’13’’	106°21’51’’
La Quebrada	Quercus crassifolia	16.6	7.43002	38.2399	26°28’13’’	106°21’51’’
La Quebrada	Pinus strobiformis	16.8	20.1775	11.7503	26°28’13’’	106°21’51’’
La Quebrada	Picea chihuahuana	16.9	8.46219	16.934	26°28’13’’	106°21’51’’
La Quebrada	Pinus arizonica	16.9	39.3394	4.5212	26°28’13’’	106°21’51’’
La Quebrada	Picea chihuahuana	17	13.5365	41.9953	26°28’13’’	106°21’51’’
La Quebrada	Pinus strobiformis	17	27.5747	6.68004	26°28’13’’	106°21’51’’
La Quebrada	Populus tremuloides	17.1	3.23744	9.18858	26°28’13’’	106°21’51’’
La Quebrada	Picea chihuahuana	17.3	25.2897	8.40253	26°28’13’’	106°21’51’’
La Quebrada	Quercus crassifolia	17.9	40.6856	0	26°28’13’’	106°21’51’’
La Quebrada	Populus tremuloides	18	47.3086	10.5126	26°28’13’’	106°21’51’’
La Quebrada	Pinus strobiformis	18.1	46.7859	21.9382	26°28’13’’	106°21’51’’
La Quebrada	Picea chihuahuana	18.4	47.097	13.741	26°28’13’’	106°21’51’’
La Quebrada	Pinus strobiformis	18.8	22.9343	28.885	26°28’13’’	106°21’51’’
La Quebrada	Pinus strobiformis	18.9	23.7798	22.2594	26°28’13’’	106°21’51’’
La Quebrada	Populus tremuloides	19.4	40.0473	4.28916	26°28’13’’	106°21’51’’
La Quebrada	Populus tremuloides	20.2	38.2502	17.35	26°28’13’’	106°21’51’’
La Quebrada	Picea chihuahuana	21.1	11.0291	42.2526	26°28’13’’	106°21’51’’
La Quebrada	Picea chihuahuana	21.2	19.9893	1.42664	26°28’13’’	106°21’51’’
La Quebrada	Populus tremuloides	21.8	45.7493	13.9674	26°28’13’’	106°21’51’’
La Quebrada	Populus tremuloides	22.2	29.2102	38.7708	26°28’13’’	106°21’51’’
La Quebrada	Populus tremuloides	22.5	46.519	17.1677	26°28’13’’	106°21’51’’
La Quebrada	Pinus arizonica	22.6	37.6962	7.52523	26°28’13’’	106°21’51’’
La Quebrada	Populus tremuloides	23.2	37.2971	16.0657	26°28’13’’	106°21’51’’
La Quebrada	Populus tremuloides	23.4	35.2694	21.058	26°28’13’’	106°21’51’’
La Quebrada	Picea chihuahuana	23.5	2.70991	14.1284	26°28’13’’	106°21’51’’
La Quebrada	Quercus crassifolia	23.8	30.9772	24.4771	26°28’13’’	106°21’51’’
La Quebrada	Pinus strobiformis	24.1	28.2594	24.4838	26°28’13’’	106°21’51’’
La Quebrada	Populus tremuloides	24.4	40.166	22.3258	26°28’13’’	106°21’51’’
La Quebrada	Quercus sideroxyla	24.6	12.9178	5.6645	26°28’13’’	106°21’51’’
La Quebrada	Pinus arizonica	24.8	47.7028	19.7586	26°28’13’’	106°21’51’’
La Quebrada	Pinus strobiformis	24.9	31.4865	8.10219	26°28’13’’	106°21’51’’
La Quebrada	Pinus arizonica	25.9	2.03682	4.32386	26°28’13’’	106°21’51’’
La Quebrada	Populus tremuloides	26.1	6.86605	17.3026	26°28’13’’	106°21’51’’
La Quebrada	Populus tremuloides	26.9	48.3981	12.559	26°28’13’’	106°21’51’’
La Quebrada	Populus tremuloides	27.4	33.2667	38.2296	26°28’13’’	106°21’51’’
La Quebrada	Picea chihuahuana	28.6	3.07564	9.07102	26°28’13’’	106°21’51’’
La Quebrada	Picea chihuahuana	30.3	3.2531	23.4793	26°28’13’’	106°21’51’’
La Quebrada	Populus tremuloides	31.4	30.4464	16.6133	26°28’13’’	106°21’51’’
La Quebrada	Picea chihuahuana	32.2	37.5797	11.0289	26°28’13’’	106°21’51’’
La Quebrada	Pinus strobiformis	32.4	30.694	39.0932	26°28’13’’	106°21’51’’
La Quebrada	Picea chihuahuana	32.7	6.75665	43.2434	26°28’13’’	106°21’51’’
La Quebrada	Picea chihuahuana	33	46.2982	15.0685	26°28’13’’	106°21’51’’
La Quebrada	Populus tremuloides	33	46.5192	20.4259	26°28’13’’	106°21’51’’
La Quebrada	Picea chihuahuana	33.4	32.6332	44.8853	26°28’13’’	106°21’51’’
La Quebrada	Picea chihuahuana	34	39.4782	12.8513	26°28’13’’	106°21’51’’
La Quebrada	Picea chihuahuana	34.3	40.4677	1.18176	26°28’13’’	106°21’51’’
La Quebrada	Populus tremuloides	35.3	40.1741	36.4345	26°28’13’’	106°21’51’’
La Quebrada	Quercus crassifolia	35.3	43.0421	18.4332	26°28’13’’	106°21’51’’
La Quebrada	Pinus strobiformis	37.5	8.27924	40.0554	26°28’13’’	106°21’51’’
La Quebrada	Quercus crassifolia	39.3	32.8799	0.748059	26°28’13’’	106°21’51’’
La Quebrada	Pinus strobiformis	39.8	11.2635	14.6488	26°28’13’’	106°21’51’’
La Quebrada	Picea chihuahuana	41	19.3052	22.814	26°28’13’’	106°21’51’’
La Quebrada	Picea chihuahuana	41.2	9.91064	42.3583	26°28’13’’	106°21’51’’
La Quebrada	Pinus strobiformis	45	37.5812	44.3733	26°28’13’’	106°21’51’’
La Quebrada	Pinus strobiformis	45.5	27.4918	34.994	26°28’13’’	106°21’51’’
La Quebrada	Picea chihuahuana	47.6	28.4903	44.7946	26°28’13’’	106°21’51’’
La Quebrada	Pinus arizonica	48	25.7484	10.7196	26°28’13’’	106°21’51’’
La Quebrada	Picea chihuahuana	48.6	13.6555	45.4661	26°28’13’’	106°21’51’’
La Quebrada	Picea chihuahuana	50	2.9	25	26°28’13’’	106°21’51’’
La Quebrada	Quercus sideroxyla	51.5	45.6832	7.64473	26°28’13’’	106°21’51’’
La Quebrada	Picea chihuahuana	54.7	28.7215	27.7038	26°28’13’’	106°21’51’’
La Quebrada	Picea chihuahuana	56	17.8341	26.3929	26°28’13’’	106°21’51’’
La Quebrada	Picea chihuahuana	58.1	5.9	25	26°28’13’’	106°21’51’’
La Quebrada	Picea chihuahuana	59	17.7544	25.8896	26°28’13’’	106°21’51’’
La Quebrada	Picea chihuahuana	61.1	7.327	33.2411	26°28’13’’	106°21’51’’
La Quebrada	Picea chihuahuana	61.8	16.6471	18.474	26°28’13’’	106°21’51’’
La Quebrada	Picea chihuahuana	77.6	33.5745	26.9796	26°28’13’’	106°21’51’’
La Quebrada	Quercus sideroxyla	93.8	13.6484	8.17054	26°28’13’’	106°21’51’’
Paraje Piedra Rayada	Picea chihuahuana	8	15.5636	7.25275	26°09’15’’	106°24’17’’
Paraje Piedra Rayada	Picea chihuahuana	10.5	47.2002	35.8278	26°09’15’’	106°24’17’’
Paraje Piedra Rayada	Pseudotsuga menziesii	11.5	27.9692	18.3311	26°09’15’’	106°24’17’’
Paraje Piedra Rayada	Picea chihuahuana	13.5	9.91386	15.9353	26°09’15’’	106°24’17’’
Paraje Piedra Rayada	Picea chihuahuana	13.5	23.7248	12.8668	26°09’15’’	106°24’17’’
Paraje Piedra Rayada	Picea chihuahuana	13.5	31.0857	38.0508	26°09’15’’	106°24’17’’
Paraje Piedra Rayada	Picea chihuahuana	15.5	5.75288	39.5037	26°09’15’’	106°24’17’’
Paraje Piedra Rayada	Populus tremuloides	17.2	21.857	7.17498	26°09’15’’	106°24’17’’
Paraje Piedra Rayada	Picea chihuahuana	17.5	27.8932	19.068	26°09’15’’	106°24’17’’
Paraje Piedra Rayada	Picea chihuahuana	18	0.753809	20.287	26°09’15’’	106°24’17’’
Paraje Piedra Rayada	Picea chihuahuana	18.5	33.8669	5.08471	26°09’15’’	106°24’17’’
Paraje Piedra Rayada	Picea chihuahuana	19	37.7922	25.4467	26°09’15’’	106°24’17’’
Paraje Piedra Rayada	Pinus arizonica	21.5	20.3551	43.6297	26°09’15’’	106°24’17’’
Paraje Piedra Rayada	Pinus arizonica	21.5	38.6848	39.171	26°09’15’’	106°24’17’’
Paraje Piedra Rayada	Picea chihuahuana	25.5	5.71142	18.3584	26°09’15’’	106°24’17’’
Paraje Piedra Rayada	Pseudotsuga menziesii	26.2	15.3	8.19911	26°09’15’’	106°24’17’’
Paraje Piedra Rayada	Pseudotsuga menziesii	27.5	25	6	26°09’15’’	106°24’17’’
Paraje Piedra Rayada	Picea chihuahuana	30	18.5724	5.21802	26°09’15’’	106°24’17’’
Paraje Piedra Rayada	Picea chihuahuana	30	45.294	4.70604	26°09’15’’	106°24’17’’
Paraje Piedra Rayada	Pseudotsuga menziesii	32	23.0871	6.80025	26°09’15’’	106°24’17’’
Paraje Piedra Rayada	Picea chihuahuana	32.5	7.14249	37.504	26°09’15’’	106°24’17’’
Paraje Piedra Rayada	Picea chihuahuana	35	0	17.8059	26°09’15’’	106°24’17’’
Paraje Piedra Rayada	Picea chihuahuana	35	37.1285	40.5238	26°09’15’’	106°24’17’’
Paraje Piedra Rayada	Pinus arizonica	35	4.94925	46.5018	26°09’15’’	106°24’17’’
Paraje Piedra Rayada	Pinus arizonica	36	15.9498	36.5838	26°09’15’’	106°24’17’’
Paraje Piedra Rayada	Pinus arizonica	36.7	42.3105	33.072	26°09’15’’	106°24’17’’
Paraje Piedra Rayada	Pseudotsuga menziesii	38	43.0644	8.15464	26°09’15’’	106°24’17’’
Paraje Piedra Rayada	Picea chihuahuana	39	45.315	39.2247	26°09’15’’	106°24’17’’
Paraje Piedra Rayada	Picea chihuahuana	41	6.10529	5.43396	26°09’15’’	106°24’17’’
Paraje Piedra Rayada	Pinus arizonica	44	13.9267	43.4291	26°09’15’’	106°24’17’’
Paraje Piedra Rayada	Picea chihuahuana	50.5	44.8243	26.7344	26°09’15’’	106°24’17’’
Paraje Piedra Rayada	Picea chihuahuana	51	28.5923	17.2964	26°09’15’’	106°24’17’’
Paraje Piedra Rayada	Picea chihuahuana	55	23.6518	25.6576	26°09’15’’	106°24’17’’
Paraje Piedra Rayada	Picea chihuahuana	55.5	37.2236	19.0382	26°09’15’’	106°24’17’’
Paraje Piedra Rayada	Picea chihuahuana	57.5	3.77664	39.3153	26°09’15’’	106°24’17’’
Paraje Piedra Rayada	Pseudotsuga menziesii	64.5	13.2358	6.88472	26°09’15’’	106°24’17’’
Paraje Piedra Rayada	Pseudotsuga menziesii	74	1.75971	7.48718	26°09’15’’	106°24’17’’
Paraje Piedra Rayada	Pseudotsuga menziesii	79	26.0533	40.0632	26°09’15’’	106°24’17’’
Quebrada de los Durán	Pinus arizonica	7.5	29.8356	15.9056	26°08’48’’	106°22’53’’
Quebrada de los Durán	Pinus arizonica	7.5	36.7368	2.92631	26°08’48’’	106°22’53’’
Quebrada de los Durán	Pseudotsuga menziesii	8	8.31046	14.1617	26°08’48’’	106°22’53’’
Quebrada de los Durán	Pinus arizonica	8.8	48.1696	45.141	26°08’48’’	106°22’53’’
Quebrada de los Durán	Populus tremuloides	9	15.5527	35.8678	26°08’48’’	106°22’53’’
Quebrada de los Durán	Pinus arizonica	9.5	44.0075	10.6768	26°08’48’’	106°22’53’’
Quebrada de los Durán	Pinus arizonica	10	21.7433	48.1723	26°08’48’’	106°22’53’’
Quebrada de los Durán	Pinus arizonica	10.4	35.2602	45.1367	26°08’48’’	106°22’53’’
Quebrada de los Durán	Pinus arizonica	10.5	36.6354	4.00913	26°08’48’’	106°22’53’’
Quebrada de los Durán	Picea chihuahuana	11	14.8736	4.23786	26°08’48’’	106°22’53’’
Quebrada de los Durán	Pseudotsuga menziesii	11	8.67099	9.23125	26°08’48’’	106°22’53’’
Quebrada de los Durán	Pseudotsuga menziesii	11.2	8.3282	7.73584	26°08’48’’	106°22’53’’
Quebrada de los Durán	Pinus arizonica	12	4.42319	4.42319	26°08’48’’	106°22’53’’
Quebrada de los Durán	Pinus arizonica	12	47.1459	26.5486	26°08’48’’	106°22’53’’
Quebrada de los Durán	Pseudotsuga menziesii	12	13.741	2.90304	26°08’48’’	106°22’53’’
Quebrada de los Durán	Picea chihuahuana	12.5	43.5971	39.5296	26°08’48’’	106°22’53’’
Quebrada de los Durán	Juniperus deppeana	12.5	40.5399	33.2627	26°08’48’’	106°22’53’’
Quebrada de los Durán	Pinus arizonica	12.5	11.3497	40.1602	26°08’48’’	106°22’53’’
Quebrada de los Durán	Pinus arizonica	12.5	30.2234	18.5497	26°08’48’’	106°22’53’’
Quebrada de los Durán	Pinus arizonica	12.5	44.655	28.113	26°08’48’’	106°22’53’’
Quebrada de los Durán	Pseudotsuga menziesii	12.5	8.39827	9.51864	26°08’48’’	106°22’53’’
Quebrada de los Durán	Picea chihuahuana	13	41.3102	23.2857	26°08’48’’	106°22’53’’
Quebrada de los Durán	Pinus arizonica	13	36.2196	7.72339	26°08’48’’	106°22’53’’
Quebrada de los Durán	Pinus arizonica	13	49.4664	26.2822	26°08’48’’	106°22’53’’
Quebrada de los Durán	Populus tremuloides	13	30.86	21.7518	26°08’48’’	106°22’53’’
Quebrada de los Durán	Pseudotsuga menziesii	13	9.44365	9.44365	26°08’48’’	106°22’53’’
Quebrada de los Durán	Pinus arizonica	13.5	39.9885	45.6299	26°08’48’’	106°22’53’’
Quebrada de los Durán	Picea chihuahuana	14	5.19384	10.075	26°08’48’’	106°22’53’’
Quebrada de los Durán	Pinus arizonica	14	10.3444	7.53419	26°08’48’’	106°22’53’’
Quebrada de los Durán	Pinus arizonica	14	16.5643	9.78162	26°08’48’’	106°22’53’’
Quebrada de los Durán	Pinus arizonica	14	17.845	42.7092	26°08’48’’	106°22’53’’
Quebrada de los Durán	Pinus arizonica	14	44.1726	44.8538	26°08’48’’	106°22’53’’
Quebrada de los Durán	Picea chihuahuana	14.2	3.69578	12.7	26°08’48’’	106°22’53’’
Quebrada de los Durán	Pinus arizonica	14.2	3.42507	4.88105	26°08’48’’	106°22’53’’
Quebrada de los Durán	Pseudotsuga menziesii	14.2	8.03904	14.4016	26°08’48’’	106°22’53’’
Quebrada de los Durán	Pinus arizonica	14.5	13.5909	35.6392	26°08’48’’	106°22’53’’
Quebrada de los Durán	Pinus arizonica	14.8	37.5818	43.6533	26°08’48’’	106°22’53’’
Quebrada de los Durán	Picea chihuahuana	15.5	10.6847	3.77664	26°08’48’’	106°22’53’’
Quebrada de los Durán	Picea chihuahuana	15.5	25.3944	47.5966	26°08’48’’	106°22’53’’
Quebrada de los Durán	Pinus arizonica	15.5	25.5968	42.0896	26°08’48’’	106°22’53’’
Quebrada de los Durán	Pinus arizonica	15.5	27.4669	48.4707	26°08’48’’	106°22’53’’
Quebrada de los Durán	Pinus arizonica	15.8	35.704	45.1312	26°08’48’’	106°22’53’’
Quebrada de los Durán	Picea chihuahuana	16	8.64935	19.0488	26°08’48’’	106°22’53’’
Quebrada de los Durán	Pinus arizonica	16	16.005	48.4329	26°08’48’’	106°22’53’’
Quebrada de los Durán	Pinus arizonica	16	26.2037	47.9685	26°08’48’’	106°22’53’’
Quebrada de los Durán	Pinus arizonica	16.5	30.0245	27.2371	26°08’48’’	106°22’53’’
Quebrada de los Durán	Populus tremuloides	17	41.1113	23.3066	26°08’48’’	106°22’53’’
Quebrada de los Durán	Picea chihuahuana	17.3	7.54205	18.2985	26°08’48’’	106°22’53’’
Quebrada de los Durán	Pinus arizonica	17.5	45.9668	38.616	26°08’48’’	106°22’53’’
Quebrada de los Durán	Pinus arizonica	18	6.32563	24.0213	26°08’48’’	106°22’53’’
Quebrada de los Durán	Pinus arizonica	18	26.2351	48.5677	26°08’48’’	106°22’53’’
Quebrada de los Durán	Pinus arizonica	18	33.7905	43.8512	26°08’48’’	106°22’53’’
Quebrada de los Durán	Pinus arizonica	18	38.4217	44.1682	26°08’48’’	106°22’53’’
Quebrada de los Durán	Populus tremuloides	18	15.4137	34.9269	26°08’48’’	106°22’53’’
Quebrada de los Durán	Populus tremuloides	18	29.8256	25.8509	26°08’48’’	106°22’53’’
Quebrada de los Durán	Pinus arizonica	18.2	13.4615	45.8159	26°08’48’’	106°22’53’’
Quebrada de los Durán	Pinus arizonica	19	27.8988	14.1816	26°08’48’’	106°22’53’’
Quebrada de los Durán	Pinus arizonica	19	31.741	28.2878	26°08’48’’	106°22’53’’
Quebrada de los Durán	Pinus arizonica	19	33.0478	39.5187	26°08’48’’	106°22’53’’
Quebrada de los Durán	Pinus arizonica	19	43.414	44.7465	26°08’48’’	106°22’53’’
Quebrada de los Durán	Pseudotsuga menziesii	19	20.3992	16.3471	26°08’48’’	106°22’53’’
Quebrada de los Durán	Pinus arizonica	19.2	41.6217	14.6136	26°08’48’’	106°22’53’’
Quebrada de los Durán	Picea chihuahuana	20	20.1877	34.4447	26°08’48’’	106°22’53’’
Quebrada de los Durán	Picea chihuahuana	20	22.0647	23.0938	26°08’48’’	106°22’53’’
Quebrada de los Durán	Pinus arizonica	20	16.3623	38.8232	26°08’48’’	106°22’53’’
Quebrada de los Durán	Pinus arizonica	20	17.3206	44.0073	26°08’48’’	106°22’53’’
Quebrada de los Durán	Pinus arizonica	20	32.3052	19.0844	26°08’48’’	106°22’53’’
Quebrada de los Durán	Pinus arizonica	20	40.0454	44.9659	26°08’48’’	106°22’53’’
Quebrada de los Durán	Pinus arizonica	20	47.7401	37.6051	26°08’48’’	106°22’53’’
Quebrada de los Durán	Populus tremuloides	20	30.8707	21.1875	26°08’48’’	106°22’53’’
Quebrada de los Durán	Picea chihuahuana	20.5	10.6789	26.5052	26°08’48’’	106°22’53’’
Quebrada de los Durán	Pinus arizonica	20.5	5.90291	24.6667	26°08’48’’	106°22’53’’
Quebrada de los Durán	Pinus arizonica	20.5	27.2268	40.8443	26°08’48’’	106°22’53’’
Quebrada de los Durán	Pinus arizonica	20.5	32.4165	37.3432	26°08’48’’	106°22’53’’
Quebrada de los Durán	Pinus arizonica	21	12.539	42.1512	26°08’48’’	106°22’53’’
Quebrada de los Durán	Pinus arizonica	21	14.7417	33.307	26°08’48’’	106°22’53’’
Quebrada de los Durán	Pinus arizonica	21.5	25.5728	29.665	26°08’48’’	106°22’53’’
Quebrada de los Durán	Pinus arizonica	21.5	39.8267	35.3817	26°08’48’’	106°22’53’’
Quebrada de los Durán	Pinus arizonica	22	17.2713	31.959	26°08’48’’	106°22’53’’
Quebrada de los Durán	Pinus arizonica	22	40.3975	12.08	26°08’48’’	106°22’53’’
Quebrada de los Durán	Pinus arizonica	22	48.4715	45.4034	26°08’48’’	106°22’53’’
Quebrada de los Durán	Populus tremuloides	22	15.6184	35.7923	26°08’48’’	106°22’53’’
Quebrada de los Durán	Picea chihuahuana	22.5	29.3102	21.119	26°08’48’’	106°22’53’’
Quebrada de los Durán	Pinus arizonica	22.5	13.4041	46.8088	26°08’48’’	106°22’53’’
Quebrada de los Durán	Pinus arizonica	22.5	49.1621	38.95	26°08’48’’	106°22’53’’
Quebrada de los Durán	Pinus arizonica	23	48.3202	42.573	26°08’48’’	106°22’53’’
Quebrada de los Durán	Pinus arizonica	24	22.7675	36.485	26°08’48’’	106°22’53’’
Quebrada de los Durán	Pinus arizonica	24	26.7101	20.3015	26°08’48’’	106°22’53’’
Quebrada de los Durán	Pinus arizonica	24	40.7039	11.8229	26°08’48’’	106°22’53’’
Quebrada de los Durán	Pinus arizonica	24.5	16.6889	47.8345	26°08’48’’	106°22’53’’
Quebrada de los Durán	Pinus arizonica	24.5	40.4588	46.2771	26°08’48’’	106°22’53’’
Quebrada de los Durán	Pinus arizonica	24.5	44.9054	38.9379	26°08’48’’	106°22’53’’
Quebrada de los Durán	Populus tremuloides	24.5	25.9235	22.4628	26°08’48’’	106°22’53’’
Quebrada de los Durán	Picea chihuahuana	25	13.1267	8.65786	26°08’48’’	106°22’53’’
Quebrada de los Durán	Pinus arizonica	25	16.9583	30.4242	26°08’48’’	106°22’53’’
Quebrada de los Durán	Pinus arizonica	25	23.812	47.6689	26°08’48’’	106°22’53’’
Quebrada de los Durán	Pinus arizonica	25	42.3027	29.9615	26°08’48’’	106°22’53’’
Quebrada de los Durán	Pinus arizonica	25.2	42.05	43.2838	26°08’48’’	106°22’53’’
Quebrada de los Durán	Pinus arizonica	26	12.7549	38.5996	26°08’48’’	106°22’53’’
Quebrada de los Durán	Pinus arizonica	26	30.9489	40.4974	26°08’48’’	106°22’53’’
Quebrada de los Durán	Pinus arizonica	26	43.5329	35.7	26°08’48’’	106°22’53’’
Quebrada de los Durán	Pinus arizonica	26	49.6922	28.9109	26°08’48’’	106°22’53’’
Quebrada de los Durán	Populus tremuloides	26	47.3819	15.035	26°08’48’’	106°22’53’’
Quebrada de los Durán	Pinus arizonica	27	8.47247	43.3557	26°08’48’’	106°22’53’’
Quebrada de los Durán	Pinus arizonica	27.5	14.9568	41.7148	26°08’48’’	106°22’53’’
Quebrada de los Durán	Pinus arizonica	27.5	15.8501	39.0897	26°08’48’’	106°22’53’’
Quebrada de los Durán	Pinus arizonica	27.5	26.7607	29.3578	26°08’48’’	106°22’53’’
Quebrada de los Durán	Picea chihuahuana	28	3.11739	41.4897	26°08’48’’	106°22’53’’
Quebrada de los Durán	Pinus arizonica	28	13.3331	28.5669	26°08’48’’	106°22’53’’
Quebrada de los Durán	Pinus arizonica	28	24.6021	36.3931	26°08’48’’	106°22’53’’
Quebrada de los Durán	Pinus arizonica	29	39.4253	15.27	26°08’48’’	106°22’53’’
Quebrada de los Durán	Pinus arizonica	29.5	17.8496	41.8452	26°08’48’’	106°22’53’’
Quebrada de los Durán	Pinus arizonica	29.5	44.886	39.9852	26°08’48’’	106°22’53’’
Quebrada de los Durán	Picea chihuahuana	30	10.2919	37.3415	26°08’48’’	106°22’53’’
Quebrada de los Durán	Pinus arizonica	32	18.7481	31.4741	26°08’48’’	106°22’53’’
Quebrada de los Durán	Picea chihuahuana	33	2.07041	35.6922	26°08’48’’	106°22’53’’
Quebrada de los Durán	Pinus arizonica	34	10.4314	32.7463	26°08’48’’	106°22’53’’
Quebrada de los Durán	Pinus arizonica	34	41.7125	44.9172	26°08’48’’	106°22’53’’
Quebrada de los Durán	Populus tremuloides	34	26.7352	8.49094	26°08’48’’	106°22’53’’
Quebrada de los Durán	Picea chihuahuana	35	15.6263	9.39956	26°08’48’’	106°22’53’’
Quebrada de los Durán	Pinus arizonica	35.5	21.5289	29.1366	26°08’48’’	106°22’53’’
Quebrada de los Durán	Picea chihuahuana	36	30.5954	44.5136	26°08’48’’	106°22’53’’
Quebrada de los Durán	Pinus arizonica	36	42.809	13.8717	26°08’48’’	106°22’53’’
Quebrada de los Durán	Populus tremuloides	37	15.3289	6.81128	26°08’48’’	106°22’53’’
Quebrada de los Durán	Picea chihuahuana	39	24.7243	32.8952	26°08’48’’	106°22’53’’
Quebrada de los Durán	Pinus arizonica	40.5	24.637	14.6063	26°08’48’’	106°22’53’’
Quebrada de los Durán	Picea chihuahuana	41	34.5263	19.5	26°08’48’’	106°22’53’’
Quebrada de los Durán	Pinus arizonica	41	29.2446	40.8412	26°08’48’’	106°22’53’’
Quebrada de los Durán	Pinus arizonica	46	48.4196	0	26°08’48’’	106°22’53’’
Quebrada de los Durán	Picea chihuahuana	46.5	12.2211	19.0411	26°08’48’’	106°22’53’’
Quebrada de los Durán	Pseudotsuga menziesii	48	9.39396	10.9483	26°08’48’’	106°22’53’’
Quebrada de los Durán	Pinus arizonica	52.5	22.9351	11.9625	26°08’48’’	106°22’53’’
Quebrada de los Durán	Picea chihuahuana	55	45.4618	20.276	26°08’48’’	106°22’53’’
Cebollitas	Pinus strobiformis	7	42.0969	20.4189	25°05’55’’	106°26’27’’
Cebollitas	Cupressus lindleyi	7.6	47.1778	22.669	25°05’55’’	106°26’27’’
Cebollitas	Abies durangensis	7.8	41.1262	10.4799	25°05’55’’	106°26’27’’
Cebollitas	Abies durangensis	8	39.4831	3.52793	25°05’55’’	106°26’27’’
Cebollitas	Pinus strobiformis	8	25.704	20.5554	25°05’55’’	106°26’27’’
Cebollitas	Pinus strobiformis	8	30.6463	49.4567	25°05’55’’	106°26’27’’
Cebollitas	Cupressus lindleyi	8.1	13.6434	24.0064	25°05’55’’	106°26’27’’
Cebollitas	Cupressus lindleyi	8.2	18.2943	45.6379	25°05’55’’	106°26’27’’
Cebollitas	Cupressus lindleyi	8.6	8.02746	27.084	25°05’55’’	106°26’27’’
Cebollitas	Cupressus lindleyi	9	16.37	16.9524	25°05’55’’	106°26’27’’
Cebollitas	Picea chihuahuana	9.6	22.8793	15.0229	25°05’55’’	106°26’27’’
Cebollitas	Cupressus lindleyi	9.8	18.2943	46.1	25°05’55’’	106°26’27’’
Cebollitas	Cupressus lindleyi	10	12.4815	33.4438	25°05’55’’	106°26’27’’
Cebollitas	Picea chihuahuana	10	8.60665	38.7557	25°05’55’’	106°26’27’’
Cebollitas	Picea chihuahuana	10	16.9111	25.4239	25°05’55’’	106°26’27’’
Cebollitas	Picea chihuahuana	10.2	0.792103	8.67157	25°05’55’’	106°26’27’’
Cebollitas	Cupressus lindleyi	10.5	19.9496	24.2902	25°05’55’’	106°26’27’’
Cebollitas	Abies durangensis	10.9	45.9092	46.6521	25°05’55’’	106°26’27’’
Cebollitas	Pseudotsuga menziesii	10.9	45.3784	0	25°05’55’’	106°26’27’’
Cebollitas	Pinus strobiformis	11.2	44.7818	44.1031	25°05’55’’	106°26’27’’
Cebollitas	Pseudotsuga menziesii	11.5	47.2198	19.46	25°05’55’’	106°26’27’’
Cebollitas	Picea chihuahuana	12.5	2.14574	1.33372	25°05’55’’	106°26’27’’
Cebollitas	Picea chihuahuana	12.9	4.00949	32.2276	25°05’55’’	106°26’27’’
Cebollitas	Abies durangensis	13.4	1.16071	18.1642	25°05’55’’	106°26’27’’
Cebollitas	Pinus strobiformis	13.7	26.2216	25.4446	25°05’55’’	106°26’27’’
Cebollitas	Abies durangensis	14	12.5607	0.586421	25°05’55’’	106°26’27’’
Cebollitas	Pinus durangensis	14	46.1538	19.3319	25°05’55’’	106°26’27’’
Cebollitas	Pinus strobiformis	14	46.128	20.9	25°05’55’’	106°26’27’’
Cebollitas	Pinus strobiformis	14	46.128	22	25°05’55’’	106°26’27’’
Cebollitas	Pseudotsuga menziesii	14	17.603	0.80549	25°05’55’’	106°26’27’’
Cebollitas	Picea chihuahuana	14.1	38.9761	35.5318	25°05’55’’	106°26’27’’
Cebollitas	Pseudotsuga menziesii	14.7	35.3541	2.79546	25°05’55’’	106°26’27’’
Cebollitas	Pseudotsuga menziesii	14.9	25.6348	15.9222	25°05’55’’	106°26’27’’
Cebollitas	Abies durangensis	15.2	44.4122	1.86546	25°05’55’’	106°26’27’’
Cebollitas	Pinus strobiformis	16	22.9344	48.6098	25°05’55’’	106°26’27’’
Cebollitas	Pinus strobiformis	16.1	22.9526	8.32522	25°05’55’’	106°26’27’’
Cebollitas	Abies durangensis	16.2	1.09789	9.47779	25°05’55’’	106°26’27’’
Cebollitas	Pinus strobiformis	16.3	3.01119	16.9967	25°05’55’’	106°26’27’’
Cebollitas	Abies durangensis	16.4	12.7932	31.2197	25°05’55’’	106°26’27’’
Cebollitas	Pinus strobiformis	17.3	31.35	35.9985	25°05’55’’	106°26’27’’
Cebollitas	Cupressus lindleyi	17.4	7.66621	23.4835	25°05’55’’	106°26’27’’
Cebollitas	Abies durangensis	18.2	23.723	0.633439	25°05’55’’	106°26’27’’
Cebollitas	Pinus strobiformis	18.4	29.6115	5.02541	25°05’55’’	106°26’27’’
Cebollitas	Pinus strobiformis	19	39.3984	7.8406	25°05’55’’	106°26’27’’
Cebollitas	Pinus durangensis	19.3	30.0872	16.8587	25°05’55’’	106°26’27’’
Cebollitas	Sambucus canadensis	20	28.8466	9.5723	25°05’55’’	106°26’27’’
Cebollitas	Pinus strobiformis	20.4	47.4088	17.284	25°05’55’’	106°26’27’’
Cebollitas	Pinus strobiformis	20.5	30.4479	35.6921	25°05’55’’	106°26’27’’
Cebollitas	Abies durangensis	20.9	18.2712	26.9295	25°05’55’’	106°26’27’’
Cebollitas	Pinus durangensis	21.1	32.1539	36.4486	25°05’55’’	106°26’27’’
Cebollitas	Abies durangensis	22	42.0405	9.10944	25°05’55’’	106°26’27’’
Cebollitas	Pseudotsuga menziesii	22	8.07128	4.09477	25°05’55’’	106°26’27’’
Cebollitas	Abies durangensis	23.4	29.5087	16.866	25°05’55’’	106°26’27’’
Cebollitas	Pseudotsuga menziesii	23.4	10.7944	8.07042	25°05’55’’	106°26’27’’
Cebollitas	Picea chihuahuana	25.7	36.2343	42.9786	25°05’55’’	106°26’27’’
Cebollitas	Pseudotsuga menziesii	25.7	42.1425	34.5023	25°05’55’’	106°26’27’’
Cebollitas	Abies durangensis	26	8.89193	34.3	25°05’55’’	106°26’27’’
Cebollitas	Pinus strobiformis	27.9	44.6576	5.34243	25°05’55’’	106°26’27’’
Cebollitas	Pinus strobiformis	29.4	46.8297	13.8772	25°05’55’’	106°26’27’’
Cebollitas	Pinus strobiformis	30.2	44.6915	27.0697	25°05’55’’	106°26’27’’
Cebollitas	Pinus strobiformis	30.5	35.6778	34.9572	25°05’55’’	106°26’27’’
Cebollitas	Pinus strobiformis	30.9	17.3	19.6084	25°05’55’’	106°26’27’’
Cebollitas	Pinus strobiformis	33	46.128	21.1	25°05’55’’	106°26’27’’
Cebollitas	Abies durangensis	33.9	29.9039	3.75873	25°05’55’’	106°26’27’’
Cebollitas	Pinus strobiformis	34	9.47779	1.09789	25°05’55’’	106°26’27’’
Cebollitas	Pinus strobiformis	34.4	43.8878	31.8746	25°05’55’’	106°26’27’’
Cebollitas	Pseudotsuga menziesii	34.4	31.9732	39.9541	25°05’55’’	106°26’27’’
Cebollitas	Cupressus lindleyi	34.7	16.2958	5.45013	25°05’55’’	106°26’27’’
Cebollitas	Abies durangensis	35.3	9.6662	36.5548	25°05’55’’	106°26’27’’
Cebollitas	Pinus strobiformis	35.4	45.2879	43.2673	25°05’55’’	106°26’27’’
Cebollitas	Pinus strobiformis	35.4	45.3876	25.7119	25°05’55’’	106°26’27’’
Cebollitas	Pinus strobiformis	36.2	44.4941	43.8252	25°05’55’’	106°26’27’’
Cebollitas	Pinus strobiformis	37.2	37.5812	5.62671	25°05’55’’	106°26’27’’
Cebollitas	Abies durangensis	37.3	37.1901	9.39739	25°05’55’’	106°26’27’’
Cebollitas	Abies durangensis	39.4	7.89112	36.1106	25°05’55’’	106°26’27’’
Cebollitas	Pinus strobiformis	39.5	46.8378	7.3161	25°05’55’’	106°26’27’’
Cebollitas	Picea chihuahuana	40.8	30.1269	42.8795	25°05’55’’	106°26’27’’
Cebollitas	Picea chihuahuana	41.4	49.0138	44.446	25°05’55’’	106°26’27’’
Cebollitas	Picea chihuahuana	41.8	49.0138	44.2	25°05’55’’	106°26’27’’
Cebollitas	Pinus strobiformis	42.1	48.1839	3.38065	25°05’55’’	106°26’27’’
Cebollitas	Pinus strobiformis	44.6	45.4749	30.8711	25°05’55’’	106°26’27’’
Cebollitas	Pinus strobiformis	45.1	32.3962	31.4294	25°05’55’’	106°26’27’’
Cebollitas	Pseudotsuga menziesii	45.2	16.7374	8.78368	25°05’55’’	106°26’27’’
Cebollitas	Pinus strobiformis	47.2	47.5567	47.5567	25°05’55’’	106°26’27’’
Cebollitas	Pinus strobiformis	57.6	27.3242	8.46252	25°05’55’’	106°26’27’’
Cebollitas	Pinus durangensis	59	9.21246	19.8703	25°05’55’’	106°26’27’’
Cebollitas	Pinus strobiformis	66.8	25.7813	13.8273	25°05’55’’	106°26’27’’
Cebollitas	Abies durangensis	82	13.7109	23.4134	25°05’55’’	106°26’27’’
San Jose de causas	Picea chihuahuana	8.5	25.8478	8.8222	24°01’07’’	105°47’56’’
San Jose de causas	Abies durangensis	8.5	31.3672	2.79485	24°01’07’’	105°47’56’’
San Jose de causas	Cupressus lindleyi	8.5	22.2861	5.68977	24°01’07’’	105°47’56’’
San Jose de causas	Cupressus lindleyi	8.5	28.0818	5.54254	24°01’07’’	105°47’56’’
San Jose de causas	Cupressus lindleyi	8.5	43.7168	8.72974	24°01’07’’	105°47’56’’
San Jose de causas	Abies durangensis	8.7	26.7954	4.47839	24°01’07’’	105°47’56’’
San Jose de causas	Cupressus lindleyi	9	12.4014	9.98553	24°01’07’’	105°47’56’’
San Jose de causas	Cupressus lindleyi	9	33.1315	27.7999	24°01’07’’	105°47’56’’
San Jose de causas	Abies durangensis	9.2	32.9916	45.8188	24°01’07’’	105°47’56’’
San Jose de causas	Picea chihuahuana	9.5	7.50791	31.023	24°01’07’’	105°47’56’’
San Jose de causas	Cupressus lindleyi	9.5	17.8537	24.1225	24°01’07’’	105°47’56’’
San Jose de causas	Cupressus lindleyi	9.5	29.8091	17.8703	24°01’07’’	105°47’56’’
San Jose de causas	Pinus cooperi	9.5	16.8781	40.275	24°01’07’’	105°47’56’’
San Jose de causas	Pinus cooperi	10.2	36.4415	45.641	24°01’07’’	105°47’56’’
San Jose de causas	Cupressus lindleyi	10.5	22.5865	22.7494	24°01’07’’	105°47’56’’
San Jose de causas	Pinus cooperi	10.7	23.2917	44.5254	24°01’07’’	105°47’56’’
San Jose de causas	Cupressus lindleyi	11	24.473	40.0908	24°01’07’’	105°47’56’’
San Jose de causas	Cupressus lindleyi	11.5	22.4403	22.613	24°01’07’’	105°47’56’’
San Jose de causas	Abies durangensis	12.2	33.4848	35.1118	24°01’07’’	105°47’56’’
San Jose de causas	Cupressus lindleyi	13	37.05	4.12879	24°01’07’’	105°47’56’’
San Jose de causas	Pinus cooperi	13.2	44.5881	25.684	24°01’07’’	105°47’56’’
San Jose de causas	Cupressus lindleyi	13.25	6.50393	10.0222	24°01’07’’	105°47’56’’
San Jose de causas	Picea chihuahuana	13.5	34.3737	40.6004	24°01’07’’	105°47’56’’
San Jose de causas	Picea chihuahuana	13.5	34.9536	39.7569	24°01’07’’	105°47’56’’
San Jose de causas	Quercus sideroxyla	13.5	35.1256	20.702	24°01’07’’	105°47’56’’
San Jose de causas	Pinus cooperi	14	21.7861	28.8302	24°01’07’’	105°47’56’’
San Jose de causas	Pinus cooperi	14.2	37.394	48.3098	24°01’07’’	105°47’56’’
San Jose de causas	Picea chihuahuana	14.5	35.0949	39.4171	24°01’07’’	105°47’56’’
San Jose de causas	Pinus cooperi	15	20.8431	27.4	24°01’07’’	105°47’56’’
San Jose de causas	Pinus cooperi	15	25.7743	36.073	24°01’07’’	105°47’56’’
San Jose de causas	Cupressus lindleyi	15.5	22.5568	25.8893	24°01’07’’	105°47’56’’
San Jose de causas	Quercus sideroxyla	15.5	22.7294	36.6814	24°01’07’’	105°47’56’’
San Jose de causas	Quercus sideroxyla	15.5	32.1497	30.7897	24°01’07’’	105°47’56’’
San Jose de causas	Picea chihuahuana	16	18.1865	16.8799	24°01’07’’	105°47’56’’
San Jose de causas	Abies durangensis	16	33.0652	35.3229	24°01’07’’	105°47’56’’
San Jose de causas	Pinus cooperi	16	11.6	48.2095	24°01’07’’	105°47’56’’
San Jose de causas	Cupressus lindleyi	16.5	28.6464	35.5898	24°01’07’’	105°47’56’’
San Jose de causas	Cupressus lindleyi	16.5	50	34.3112	24°01’07’’	105°47’56’’
San Jose de causas	Quercus sideroxyla	16.5	13.6555	45.4661	24°01’07’’	105°47’56’’
San Jose de causas	Pinus cooperi	17	30.4089	42.6916	24°01’07’’	105°47’56’’
San Jose de causas	Pinus cooperi	17.5	13.9247	42.7242	24°01’07’’	105°47’56’’
San Jose de causas	Pinus cooperi	17.5	25.9851	23.7392	24°01’07’’	105°47’56’’
San Jose de causas	Pinus cooperi	17.5	36.7842	23.3438	24°01’07’’	105°47’56’’
San Jose de causas	Pinus cooperi	17.5	46.4556	36.4082	24°01’07’’	105°47’56’’
San Jose de causas	Cupressus lindleyi	18.5	45.3797	11.7653	24°01’07’’	105°47’56’’
San Jose de causas	Pinus cooperi	18.5	39.0309	21.7607	24°01’07’’	105°47’56’’
San Jose de causas	Abies durangensis	19.2	16.7976	16.7976	24°01’07’’	105°47’56’’
San Jose de causas	Cupressus lindleyi	19.5	32.4495	15.4651	24°01’07’’	105°47’56’’
San Jose de causas	Cupressus lindleyi	19.5	40.5565	31.6034	24°01’07’’	105°47’56’’
San Jose de causas	Pinus cooperi	19.5	10.191	33.55	24°01’07’’	105°47’56’’
San Jose de causas	Quercus sideroxyla	19.5	13.5	44.9186	24°01’07’’	105°47’56’’
San Jose de causas	Picea chihuahuana	19.7	10.6768	44.0075	24°01’07’’	105°47’56’’
San Jose de causas	Pinus cooperi	20	11.7647	48.8771	24°01’07’’	105°47’56’’
San Jose de causas	Quercus sideroxyla	20.2	15.7514	42.3941	24°01’07’’	105°47’56’’
San Jose de causas	Pinus cooperi	23.2	14.1671	26.9101	24°01’07’’	105°47’56’’
San Jose de causas	Cupressus lindleyi	23.5	7.00195	46.4492	24°01’07’’	105°47’56’’
San Jose de causas	Pinus cooperi	23.5	29.679	30.9889	24°01’07’’	105°47’56’’
San Jose de causas	Pinus cooperi	24	6.33269	27.9566	24°01’07’’	105°47’56’’
San Jose de causas	Abies durangensis	24.5	32.136	11.5792	24°01’07’’	105°47’56’’
San Jose de causas	Pinus strobiformis	24.5	29.6662	39.361	24°01’07’’	105°47’56’’
San Jose de causas	Picea chihuahuana	24.7	14.7358	50	24°01’07’’	105°47’56’’
San Jose de causas	Pinus leiophylla	25	19.1818	44.0305	24°01’07’’	105°47’56’’
San Jose de causas	Pinus strobiformis	25	28.8766	26.3348	24°01’07’’	105°47’56’’
San Jose de causas	Picea chihuahuana	25.5	29.6988	2.89386	24°01’07’’	105°47’56’’
San Jose de causas	Abies durangensis	25.5	22.4564	16.6801	24°01’07’’	105°47’56’’
San Jose de causas	Cupressus lindleyi	25.5	39.4989	41.6791	24°01’07’’	105°47’56’’
San Jose de causas	Pinus cooperi	25.7	9.27228	36.0127	24°01’07’’	105°47’56’’
San Jose de causas	Pinus cooperi	27	6.87264	42.5054	24°01’07’’	105°47’56’’
San Jose de causas	Picea chihuahuana	27.2	9.67811	47.7156	24°01’07’’	105°47’56’’
San Jose de causas	Picea chihuahuana	27.5	18.191	42.738	24°01’07’’	105°47’56’’
San Jose de causas	Pinus cooperi	27.5	36.6575	32.0045	24°01’07’’	105°47’56’’
San Jose de causas	Pinus cooperi	28	11.2445	36.139	24°01’07’’	105°47’56’’
San Jose de causas	Pinus cooperi	28.5	14.7903	39.5809	24°01’07’’	105°47’56’’
San Jose de causas	Pinus cooperi	28.7	9.352	29.1929	24°01’07’’	105°47’56’’
San Jose de causas	Pinus strobiformis	29.5	26.2027	38.7475	24°01’07’’	105°47’56’’
San Jose de causas	Quercus sideroxyla	29.5	40.1602	38.6503	24°01’07’’	105°47’56’’
San Jose de causas	Abies durangensis	31	4.48225	32.0648	24°01’07’’	105°47’56’’
San Jose de causas	Pinus strobiformis	31	43.7542	23.6886	24°01’07’’	105°47’56’’
San Jose de causas	Pinus cooperi	32	11.8197	45.2958	24°01’07’’	105°47’56’’
San Jose de causas	Picea chihuahuana	34	5.39269	27.7556	24°01’07’’	105°47’56’’
San Jose de causas	Quercus sideroxyla	34.5	30.1354	49.1602	24°01’07’’	105°47’56’’
San Jose de causas	Cupressus lindleyi	35.5	16.444	16.444	24°01’07’’	105°47’56’’
San Jose de causas	Pinus cooperi	36	25.6278	33.9781	24°01’07’’	105°47’56’’
San Jose de causas	Quercus sideroxyla	37	35.4098	38.5663	24°01’07’’	105°47’56’’
San Jose de causas	Pinus cooperi	39	32.6738	21.5834	24°01’07’’	105°47’56’’
San Jose de causas	Cupressus lindleyi	40	30.6965	25.1989	24°01’07’’	105°47’56’’
San Jose de causas	Quercus sideroxyla	41	39.1635	48.5721	24°01’07’’	105°47’56’’
San Jose de causas	Pinus cooperi	45.5	19.4133	35.5071	24°01’07’’	105°47’56’’
San Jose de causas	Cupressus lindleyi	51	15.2375	4.06429	24°01’07’’	105°47’56’’
San Jose de causas	Cupressus lindleyi	55.2	31.1417	11.2055	24°01’07’’	105°47’56’’
La Pista	Picea chihuahuana	7.5	10.5006	13.6718	23°19’52’’	104°45’00’’
La Pista	Picea chihuahuana	7.5	40.9378	20.7295	23°19’52’’	104°45’00’’
La Pista	Picea chihuahuana	8.5	16.9452	12.1097	23°19’52’’	104°45’00’’
La Pista	Picea chihuahuana	8.5	34.4557	2.72378	23°19’52’’	104°45’00’’
La Pista	Pinus cooperi	8.5	27.7177	47.1338	23°19’52’’	104°45’00’’
La Pista	Pinus cooperi	8.5	41.398	20.9115	23°19’52’’	104°45’00’’
La Pista	Picea chihuahuana	9	17.5057	33.3232	23°19’52’’	104°45’00’’
La Pista	Cupressus lindleyi	9.5	28.0355	39.281	23°19’52’’	104°45’00’’
La Pista	Cupressus lindleyi	9.5	29.6364	3.18731	23°19’52’’	104°45’00’’
La Pista	Quercus sideroxyla	9.5	27.7286	39.0373	23°19’52’’	104°45’00’’
La Pista	Picea chihuahuana	10	42.4838	4.16359	23°19’52’’	104°45’00’’
La Pista	Picea chihuahuana	10.2	17.6893	5.95496	23°19’52’’	104°45’00’’
La Pista	Pinus cooperi	10.2	39.9212	12.917	23°19’52’’	104°45’00’’
La Pista	Picea chihuahuana	10.3	29.8589	3.95361	23°19’52’’	104°45’00’’
La Pista	Pinus cooperi	10.5	45.6426	39.4541	23°19’52’’	104°45’00’’
La Pista	Picea chihuahuana	10.7	44.4717	3.37449	23°19’52’’	104°45’00’’
La Pista	Pinus cooperi	11	17.9845	23.3804	23°19’52’’	104°45’00’’
La Pista	Pinus cooperi	11	21.5205	28.8644	23°19’52’’	104°45’00’’
La Pista	Pinus cooperi	11	40.8931	16.5495	23°19’52’’	104°45’00’’
La Pista	Cupressus lindleyi	11.5	30.3988	48.3849	23°19’52’’	104°45’00’’
La Pista	Pinus cooperi	11.5	36.782	19.506	23°19’52’’	104°45’00’’
La Pista	Picea chihuahuana	12	36.1149	1.16411	23°19’52’’	104°45’00’’
La Pista	Pinus cooperi	12	10.3537	20.2411	23°19’52’’	104°45’00’’
La Pista	Pinus cooperi	12	22.587	44.6524	23°19’52’’	104°45’00’’
La Pista	Pinus cooperi	12	22.9573	30.3214	23°19’52’’	104°45’00’’
La Pista	Pinus cooperi	12	28.0102	0.48411	23°19’52’’	104°45’00’’
La Pista	Pinus cooperi	12	33.2783	3.43429	23°19’52’’	104°45’00’’
La Pista	Pinus cooperi	12.5	17.5209	16.3963	23°19’52’’	104°45’00’’
La Pista	Pinus cooperi	13	46.6515	13.968	23°19’52’’	104°45’00’’
La Pista	Picea chihuahuana	13.5	43.3354	33.9428	23°19’52’’	104°45’00’’
La Pista	Pinus cooperi	13.5	3.58525	2.03549	23°19’52’’	104°45’00’’
La Pista	Pinus cooperi	14	8.95972	18.5193	23°19’52’’	104°45’00’’
La Pista	Pinus cooperi	14	10.8889	18.1176	23°19’52’’	104°45’00’’
La Pista	Pinus cooperi	14.2	26.7521	36.0621	23°19’52’’	104°45’00’’
La Pista	Pinus cooperi	14.5	28.0757	3.11508	23°19’52’’	104°45’00’’
La Pista	Pinus cooperi	14.7	46.7812	0	23°19’52’’	104°45’00’’
La Pista	Pinus cooperi	15	22.0544	23.7497	23°19’52’’	104°45’00’’
La Pista	Pinus cooperi	15.2	27.3937	2.22545	23°19’52’’	104°45’00’’
La Pista	Pinus cooperi	16	16.4283	19.8496	23°19’52’’	104°45’00’’
La Pista	Pinus cooperi	16.2	31.0305	2.49393	23°19’52’’	104°45’00’’
La Pista	Cupressus lindleyi	16.5	27.8639	48.3248	23°19’52’’	104°45’00’’
La Pista	Pinus cooperi	16.5	36.0874	12.2454	23°19’52’’	104°45’00’’
La Pista	Pinus cooperi	17.7	48.6098	22.9344	23°19’52’’	104°45’00’’
La Pista	Pinus cooperi	18	18.8236	24.4596	23°19’52’’	104°45’00’’
La Pista	Picea chihuahuana	19	22.1155	32.1393	23°19’52’’	104°45’00’’
La Pista	Pinus cooperi	19	30.3675	21.5143	23°19’52’’	104°45’00’’
La Pista	Pinus cooperi	19.2	39.0128	41.6998	23°19’52’’	104°45’00’’
La Pista	Pinus cooperi	19.5	9.04208	0.426952	23°19’52’’	104°45’00’’
La Pista	Pinus cooperi	19.5	39.2217	26.4948	23°19’52’’	104°45’00’’
La Pista	Pinus cooperi	19.5	41.398	20.5	23°19’52’’	104°45’00’’
La Pista	Picea chihuahuana	20	23.1492	34.5218	23°19’52’’	104°45’00’’
La Pista	Pinus cooperi	20	18.7092	39.8201	23°19’52’’	104°45’00’’
La Pista	Pinus cooperi	20	47.3435	37.9	23°19’52’’	104°45’00’’
La Pista	Pinus cooperi	20	49.3544	18.9278	23°19’52’’	104°45’00’’
La Pista	Pinus cooperi	21	13.6248	12.3665	23°19’52’’	104°45’00’’
La Pista	Picea chihuahuana	22.5	21.1694	35.5246	23°19’52’’	104°45’00’’
La Pista	Pinus cooperi	22.5	20.0232	17.6216	23°19’52’’	104°45’00’’
La Pista	Pinus cooperi	23	41.2302	0.00761708	23°19’52’’	104°45’00’’
La Pista	Pinus cooperi	23	42.0972	11.155	23°19’52’’	104°45’00’’
La Pista	Juniperus deppeana	23.5	42.1827	7.81731	23°19’52’’	104°45’00’’
La Pista	Pinus cooperi	23.5	34.6593	22.4118	23°19’52’’	104°45’00’’
La Pista	Pinus cooperi	23.5	38.4269	0	23°19’52’’	104°45’00’’
La Pista	Pinus cooperi	24	7.07456	9.95877	23°19’52’’	104°45’00’’
La Pista	Pinus cooperi	24.5	40.0724	14.4462	23°19’52’’	104°45’00’’
La Pista	Pinus cooperi	25.2	33.6933	22.6706	23°19’52’’	104°45’00’’
La Pista	Pinus cooperi	26	19.0249	30.0137	23°19’52’’	104°45’00’’
La Pista	Pinus cooperi	26.5	2.55834	8.089	23°19’52’’	104°45’00’’
La Pista	Pinus cooperi	26.5	36.6839	46.0783	23°19’52’’	104°45’00’’
La Pista	Pinus cooperi	27	20.3943	16.6911	23°19’52’’	104°45’00’’
La Pista	Pinus cooperi	29	33.3537	4.3238	23°19’52’’	104°45’00’’
La Pista	Pinus cooperi	30.2	37.2142	15.4572	23°19’52’’	104°45’00’’
La Pista	Picea chihuahuana	30.5	20.287	0.753809	23°19’52’’	104°45’00’’
La Pista	Picea chihuahuana	32	2.78371	30.9528	23°19’52’’	104°45’00’’
La Pista	Pinus cooperi	34	17.9894	21.5807	23°19’52’’	104°45’00’’
La Pista	Pinus cooperi	34.5	37.45	46.564	23°19’52’’	104°45’00’’
La Pista	Pinus cooperi	41.2	31.8178	30.7208	23°19’52’’	104°45’00’’
La Pista	Picea chihuahuana	41.7	46.9228	44.7394	23°19’52’’	104°45’00’’
La Pista	Pinus cooperi	43	31.4775	47.5896	23°19’52’’	104°45’00’’
La Pista	Pinus cooperi	45	21.6318	9.15401	23°19’52’’	104°45’00’’
La Pista	Picea chihuahuana	45.5	11.1774	37.8898	23°19’52’’	104°45’00’’
La Pista	Pinus cooperi	46	20.5542	2.12809	23°19’52’’	104°45’00’’
La Pista	Pinus cooperi	46	42.7468	3.08448	23°19’52’’	104°45’00’’
La Pista	Pinus cooperi	46.5	30.1645	10.8106	23°19’52’’	104°45’00’’
La Pista	Picea chihuahuana	48	10.9064	34.5063	23°19’52’’	104°45’00’’
La Pista	Pinus cooperi	50	13.2	4.5618	23°19’52’’	104°45’00’’
La Pista	Picea chihuahuana	55	19.9196	45.3762	23°19’52’’	104°45’00’’
La Pista	Pinus cooperi	57	9.56844	10.6098	23°19’52’’	104°45’00’’
La Pista	Picea chihuahuana	66	8.73183	32.9345	23°19’52’’	104°45’00’’
La Pista	Picea chihuahuana	70.5	47.7611	42.1517	23°19’52’’	104°45’00’’
La Pista	Picea chihuahuana	73	3.29188	18.3632	23°19’52’’	104°45’00’’
La Pista	Picea chihuahuana	78	11.7081	24.5358	23°19’52’’	104°45’00’’
